# Supplementary material for: The Arabidopsis NPF7.2 mediates coumarin uptake for root iron acquisition
Source: New Phytol. 2026 Mar 2;250(3):1619–33. doi: 10.1111/nph.70993 (PMC13062693; doi:10.1111/nph.70993)
Supplement: Supplementary file 2 — Table S2 mRNA expression of transporter genes in Arabidopsis roots under iron deficiency. Please note: Wiley is not responsible for the content or functionality of any Supporting Information supplied by the authors. Any queries (other than missing material) should be directed to the New Phytologist Central Office. [file NPH-250-1619-s001.xlsx]

## Sheet: AtTransporter-Fe-Transcriptome
Supplementary Table S2. mRNA expression of transporter genes in Arabidopsis roots under iron deficiency.
AGI	PROBE ID	GSM265411.CEL.gz	GSM265412.CEL.gz	GSM265413.CEL.gz	GSM265414.CEL.gz	GSM265415.CEL.gz	GSM265416.CEL.gz	GSM265418.CEL.gz	GSM265419.CEL.gz	GSM265420.CEL.gz	GSM265421.CEL.gz	GSM265422.CEL.gz	GSM265423.CEL.gz	GSM265424.CEL.gz	GSM265425.CEL.gz	GSM265426.CEL.gz	GSM265427.CEL.gz	GSM265428.CEL.gz	GSM265429.CEL.gz	GSM265430.CEL.gz	GSM265431.CEL.gz	GSM265432.CEL.gz	GSM265433.CEL.gz	GSM265461.CEL.gz	GSM265462.CEL.gz	GSM265463.CEL.gz	GSM265464.CEL.gz	GSM265465.CEL.gz	GSM265466.CEL.gz	GSM265467.CEL.gz	GSM265468.CEL.gz	GSM265469.CEL.gz	GSM265470.CEL.gz	GSM265471.CEL.gz	GSM265472.CEL.gz	GSM265473.CEL.gz	GSM265474.CEL.gz	GSM266662.CEL.gz	GSM266663.CEL.gz	GSM266664.CEL.gz	GSM266665.CEL.gz	GSM266666.CEL.gz	GSM266667.CEL.gz	GSM266668.CEL.gz	GSM266669.CEL.gz	GSM266670.CEL.gz	GSM266671.CEL.gz	GSM266672.CEL.gz	GSM266673.CEL.gz
AT2G04050	263402_at	3.97721	4.27522	4.13391	4.39756	4.43172	4.00575	4.30008	4.15042	4.12092	4.16392	3.86236	4.08301	4.04688	3.83355	4.69358	4.48678	4.64679	4.58866	4.1208	3.91124	4.03987	3.84971	4.24968	4.16215	3.9131	4.40964	4.08437	4.17692	4.41028	4.0479	4.55267	5.23096	8.57698	7.80725	8.25747	9.55876	4.10906	4.03275	4.37988	4.1776	3.95738	4.28362	4.18247	3.90125	4.11326	4.06725	4.19339	4.29794
AT4G21680	254396_at	3.64835	3.87397	3.85069	4.51034	4.09055	4.5691	6.14561	6.00956	4.70347	5.14515	4.50332	4.42559	5.51016	4.47417	5.75636	5.26503	4.97605	3.94501	6.09739	3.86326	7.17927	4.05052	4.33589	4.65535	4.17971	4.36474	3.70655	3.72497	3.90523	3.68045	5.41614	4.71566	9.33906	8.6225	8.2737	8.05219	3.42419	3.57589	3.69482	3.85175	5.33024	4.60633	3.87615	3.50877	4.11536	3.63315	4.20922	4.2614
AT2G29870	267024_s_at	4.03575	4.17826	4.05683	5.02062	4.79495	4.29312	4.38871	4.31059	4.23158	4.08449	4.50931	4.54192	4.56545	4.68653	4.56716	4.43809	4.5957	4.45891	4.32369	4.4679	4.5465	4.57847	5.05275	4.83303	4.71643	5.02718	4.65122	4.6119	4.53299	4.70646	5.24085	5.38418	7.16977	7.45508	8.50742	8.33832	4.45285	4.45879	4.23203	4.36913	4.28649	4.45611	4.49754	4.52785	4.594	4.57805	5.03203	4.49124
AT2G28780	266222_at	5.14306	4.82931	4.39678	3.89508	3.94048	3.49115	3.68997	3.50417	3.6301	3.32592	4.4553	3.69088	5.17131	5.8625	3.47433	3.6806	3.57151	3.6766	3.68702	3.82218	4.66426	4.96385	3.81147	4.43732	4.3202	4.24136	3.96541	3.86848	3.703	3.75888	3.55896	3.49317	7.06123	7.01486	7.46262	7.72488	3.27571	3.41671	3.33323	3.77953	3.93914	4.15004	3.51368	3.62463	3.50339	3.56252	3.93107	4.52821
AT3G01350	259116_at	6.81416	6.73416	6.87789	6.12876	6.27718	6.01296	3.48625	3.96727	4.11728	3.9114	5.22257	4.77537	6.85284	6.63682	4.22835	4.07981	3.94127	4.30191	6.822	6.04473	7.28558	7.40853	6.2571	6.10663	6.97611	6.727	6.05297	6.35075	6.82409	6.50497	7.35163	7.03811	8.92332	8.80618	9.21922	9.3024	3.77913	3.60937	4.21768	4.21439	5.28365	5.11249	4.58788	4.99383	4.90007	4.2206	5.83681	5.67029
AT4G16370	245296_at	9.64809	9.45445	7.03735	8.29702	9.51391	9.21525	4.73819	5.34591	4.9195	4.32678	5.81036	5.50295	6.97891	5.60868	10.3069	9.35854	9.8706	9.44714	11.2801	10.79	11.5053	10.8427	9.28339	8.64888	9.60211	9.49251	9.42315	9.83364	10.191	10.2232	11.4398	11.3572	11.791	12.0349	11.9875	12.0997	6.87562	6.5296	6.31558	5.87851	8.88138	8.84054	8.87193	8.89917	8.63455	8.03047	9.64706	9.69065
AT2G39350	267008_at	6.44665	6.85351	6.45145	10.5475	9.71579	9.97716	7.91853	8.53418	7.84437	7.34799	4.92963	5.55453	5.81667	5.4765	8.0088	8.32787	7.6287	7.72626	5.83436	5.72387	6.14142	5.84673	5.54333	5.99537	6.03754	5.59481	5.47819	5.86381	6.46101	6.11972	6.09273	6.23297	8.59801	8.02863	8.83906	8.76052	10.1234	10.0965	10.792	10.9307	8.73294	9.63659	8.33708	5.78665	6.93164	6.63441	7.8647	7.52916
AT5G49630	248619_at	4.75807	4.91952	4.87436	4.97592	4.75838	4.79176	4.64954	4.76847	4.86209	4.7472	5.14906	5.16385	4.85071	4.94208	4.95932	4.82981	4.80733	5.07026	4.83164	4.83051	5.05924	4.98565	4.69247	4.54898	4.65257	4.69133	5.04034	4.90757	5.02885	4.6333	4.63992	4.66799	6.83345	6.41076	7.67594	7.60567	4.59963	5.04268	4.6535	4.94246	4.87135	4.9531	4.85484	5.69918	5.14009	5.00921	5.06073	5.38787
AT3G46900	252502_at	10.18	10.3853	9.3896	5.8641	6.77696	7.02706	5.09432	5.04335	5.07418	4.84295	4.54276	6.82968	5.3423	9.05417	6.2912	5.52552	6.80167	7.64039	9.65035	10.7171	11.7137	11.5086	8.56248	8.48025	8.42051	8.95954	9.03102	9.34513	9.19252	9.34117	10.5002	10.1717	11.4943	11.1503	11.6637	11.3715	8.16593	7.19414	7.11826	5.80439	5.46974	4.86003	5.37191	6.24355	7.06755	5.75548	5.23115	5.516
AT2G04040	263403_at	3.87459	4.2405	3.82224	4.30979	4.31748	3.59195	5.02854	5.07742	4.23984	4.62429	3.86119	3.68589	4.52213	3.79323	5.48883	5.18172	4.61395	4.29793	3.97756	3.59298	4.39789	3.78275	4.08584	4.11972	3.98931	4.32829	3.8574	4.51796	4.3998	4.18402	4.24069	4.02339	6.27058	6.41347	6.63673	7.07916	4.28716	4.54127	4.27606	3.94036	4.31637	4.57117	4.36062	3.79262	3.88121	3.7742	3.76207	3.79413
AT1G71330	259937_s_at	6.42429	6.05906	5.83716	6.70523	5.72751	5.71512	5.20807	5.38652	4.98149	5.10659	4.3507	4.81937	5.02205	4.85608	5.57774	5.24112	5.11541	4.94734	4.34287	4.28105	5.29695	4.88966	5.1792	5.17076	4.22334	5.0277	5.06408	5.27515	5.46396	5.18051	5.42094	5.45343	7.64226	8.06414	7.7546	7.76759	5.88075	5.71321	6.15523	5.93842	7.35501	7.1599	7.70234	4.85077	5.51328	5.21165	6.26479	6.04932
AT5G67330	247001_at	10.0963	10.1164	9.66194	9.40367	9.5565	9.92731	9.1791	9.11597	8.94633	8.95169	9.04561	8.68627	10.1683	9.91733	10.343	10.3241	10.0088	9.78618	11.0241	10.8874	11.6924	11.4555	9.42498	9.44839	9.61797	9.55798	9.69467	9.93748	10.4403	9.90132	11.0456	11.1198	11.7232	11.7171	12.1344	11.8688	8.91213	8.90668	9.2666	9.12336	10.2907	10.5082	10.6868	9.96005	9.53871	9.71718	9.81551	9.82757
AT5G13170	245982_at	4.8124	5.08667	4.56987	5.09359	5.56175	4.51329	5.05563	5.10602	5.13578	5.02407	4.40555	4.97913	5.22554	4.96576	5.56637	5.42344	5.26541	5.3895	5.16645	5.04002	5.32443	5.44708	4.60748	4.20452	5.16743	4.25657	5.00317	4.32167	4.65552	4.71525	4.95784	4.54957	5.66385	5.50689	6.93383	6.65219	4.50016	5.18128	5.04434	5.47267	4.85068	5.44103	5.26743	5.00751	5.50025	5.3861	5.50773	5.52991
AT3G51600	252115_at	4.07844	4.11144	4.04997	7.54818	7.8143	7.74399	7.30842	8.92177	6.85171	5.71957	6.70341	4.72491	7.00441	3.76972	6.54723	8.42812	6.11669	4.91177	7.09181	4.14664	7.0062	4.14293	4.95851	4.86201	4.87429	4.55603	4.87784	4.85291	4.92181	4.8088	4.76431	5.1034	7.41117	7.31336	6.94371	7.39784	8.00127	6.98622	7.93686	8.59096	4.40952	4.29279	4.34253	4.84385	4.09551	4.08839	4.33869	4.6303
AT1G64170	262324_at	7.12977	7.02674	6.94932	4.52912	4.35716	4.05349	4.30698	4.59071	4.92679	4.69949	6.24399	5.20655	7.47132	7.58103	4.3093	4.36921	4.3246	4.50935	5.37294	6.05614	6.61905	7.03248	7.15095	7.34401	6.67633	7.17985	6.13916	6.63907	6.64755	6.3342	6.46402	6.08372	8.72658	8.57309	9.04715	9.26546	4.84329	4.78136	4.91092	5.26937	4.65834	4.82185	4.50936	4.63597	5.36913	5.40603	3.99799	4.1857
AT3G47780	252383_at	7.81813	7.73284	7.67176	8.38874	7.37094	8.29832	7.10413	6.53085	7.88743	6.89781	9.5798	8.48836	9.85502	9.8318	7.34258	6.59224	7.78292	7.07839	9.13579	8.35079	9.30681	9.31326	7.85128	7.71263	7.38768	7.82941	7.15335	7.46789	7.43027	7.74273	7.55581	7.31256	9.59379	9.84409	9.8149	9.4618	8.3595	8.12256	8.28683	8.75555	9.52655	9.83183	9.56348	7.17694	7.75429	7.38795	8.95802	8.86083
AT1G63440	261551_at	8.16097	8.52968	8.3749	7.47602	6.74983	6.92733	6.93651	6.56672	6.20976	5.97295	8.3117	6.5518	9.36716	8.79552	6.85399	6.43737	6.3274	5.965	7.5131	7.06314	9.11173	8.98932	6.78445	7.18117	7.1926	7.26564	7.03947	6.90117	7.37688	7.19279	7.1662	6.77098	8.57605	8.55864	8.86041	8.72344	6.47146	6.31345	6.48737	6.40014	6.80629	6.94229	6.7601	7.39184	7.57407	7.20531	7.2254	7.71679
AT3G15990	258287_at	5.12835	5.80442	5.90299	4.81055	4.62778	5.00435	3.60582	4.00983	4.27211	3.99392	5.6567	6.08756	5.18231	5.68152	3.76544	3.56529	4.15315	3.70157	7.15576	6.49322	5.14376	4.49851	5.06088	4.92286	4.83628	4.81444	4.38703	4.7159	4.6617	5.03391	4.82097	4.99321	5.99654	5.94301	6.76439	6.83426	3.62186	3.48461	3.93458	3.98257	4.1644	4.34133	3.79858	4.43546	4.66294	4.92319	7.33974	7.54429
AT2G04070	263401_at	4.91347	5.12809	4.74712	5.40037	5.15337	5.15093	4.96035	4.82717	5.14527	5.00938	5.41906	5.2068	5.05212	5.12928	5.17379	5.13735	5.07388	5.12559	5.225	4.95393	5.1871	5.15722	4.86466	4.72054	5.16621	5.01461	5.64585	5.21967	5.01807	5.31579	5.11129	5.26696	5.66422	5.65171	6.71506	6.46683	4.79094	4.9122	4.88471	5.29728	4.98844	5.36273	5.30168	5.37907	5.24247	5.02887	5.41117	5.3075
AT2G38940	266184_s_at	9.65447	9.92812	9.35445	6.51983	7.47292	8.29979	6.10417	6.76844	8.30201	7.61225	9.15467	10.3361	10.1731	8.71706	7.07123	6.02488	9.16669	8.56001	9.61665	9.27231	8.23637	6.95118	8.42489	8.35086	8.31935	8.5249	8.49902	8.78044	8.50401	9.18647	8.8464	8.77378	9.69626	9.47082	10.3643	9.9919	9.8182	8.99545	9.60703	9.74326	6.18015	6.03605	3.90334	7.68899	9.30591	9.27809	5.18378	5.24997
AT1G79610	261398_at	8.33243	7.80451	7.96954	6.89516	6.87971	7.03642	7.23552	7.48359	6.62566	7.16667	7.17899	7.60695	7.84648	7.97036	7.03436	7.45998	6.80384	6.90433	7.43237	7.49442	7.89323	7.75509	6.54408	6.94278	6.65868	7.06648	6.98179	7.08347	6.67925	7.30604	7.33537	7.00297	8.08505	8.34048	8.43207	8.57255	7.18533	7.54218	7.2936	7.00799	7.72447	8.01796	7.78801	5.94691	6.64818	7.08508	7.36105	6.64049
AT5G13580	250239_at	9.14601	9.31145	8.96673	4.27887	3.91577	3.99978	3.62786	3.5293	3.63669	3.67012	4.5602	3.38112	6.72978	4.18086	3.92944	3.5417	3.67296	3.65503	4.13352	3.81689	7.21315	6.34896	6.17673	6.82923	5.96259	6.48775	6.48999	6.61484	7.53688	7.25078	8.26287	7.37769	8.96781	8.77178	8.33326	8.13601	3.4029	3.30807	3.62989	3.80516	3.86773	4.05387	3.76826	3.54743	3.77777	3.80117	4.24458	4.30264
AT4G00290	255713_s_at	6.11557	6.17737	5.84682	4.19103	4.07212	4.32166	5.13533	4.77781	5.29944	5.69743	4.65911	5.52787	5.12968	5.86129	4.87525	5.43985	5.54561	5.50061	5.00047	5.33592	4.86268	5.56304	5.58808	5.68934	5.60359	5.51291	4.86589	5.64396	5.2797	5.62342	5.58657	5.82468	7.36557	7.57989	7.55924	7.11565	5.00735	5.53775	5.30384	5.069	4.31583	4.9703	3.91641	4.07681	4.97793	4.6522	4.24303	4.03589
AT3G11430	259282_at	8.69348	8.74993	8.73829	4.41625	4.22541	4.21537	4.30842	4.07239	4.19329	4.0066	5.22483	4.36198	5.99106	3.99008	4.47693	4.30561	4.40871	4.43163	4.72763	4.27472	6.75426	5.4275	6.54033	7.19058	6.59076	7.24391	6.54393	6.52922	7.55619	7.25181	7.49595	6.85263	8.93422	8.51953	8.86893	8.18909	4.31104	4.11202	4.25255	4.31479	4.05549	4.18528	4.26107	5.23612	4.39661	4.63703	5.38018	5.06319
AT2G39210	266993_at	10.9922	10.8062	11.1721	8.5042	9.39116	9.65272	9.09092	9.25541	9.08945	9.09089	6.43852	7.02349	8.18499	8.10646	9.26644	9.568	9.50122	9.69455	7.48977	8.55433	8.59502	9.17437	8.41708	8.09379	8.13121	8.2052	7.85062	8.80591	8.94058	8.5743	8.6757	8.67281	10.0503	10.035	9.81059	10.0113	10.2354	10.0836	10.2393	10.3289	9.90237	10.0135	10.3689	9.92581	10.2407	10.3035	5.97807	6.24183
AT3G22910	256833_at	3.6195	3.94719	3.67676	7.52984	4.75508	7.42318	4.03356	3.67657	3.82357	4.00198	3.79108	3.98014	4.03941	3.85183	4.02082	3.73644	3.83863	4.02275	4.39944	4.14664	4.16	5.05714	3.74224	3.7486	3.82205	3.14642	3.66028	4.02047	3.73895	3.70687	3.73775	3.64364	6.72058	5.636	5.58577	5.17511	7.03147	6.25877	7.43804	7.8663	9.2665	10.1146	9.85079	3.6903	5.07522	4.41568	6.85254	5.84435
AT3G55090	251824_at	6.12868	6.19923	5.79128	3.47351	3.44035	3.81792	3.37948	3.22807	3.56314	3.3969	4.40992	3.43502	5.63165	4.69461	3.52208	3.45608	3.30078	3.60714	3.82109	3.84061	5.25704	5.28647	3.74007	3.52353	3.63048	3.88029	3.37632	3.89812	4.17595	5.12579	4.75954	4.301	6.21285	5.5515	5.73472	4.79262	3.44518	3.44853	3.48745	3.28086	3.58353	3.99621	3.18968	3.13788	3.74631	3.30686	5.40067	4.5919
AT3G48850	252334_at	4.3561	4.66363	4.23534	5.20224	4.96812	4.2928	4.67931	4.27948	4.58957	4.5198	4.59438	5.01885	5.28762	4.86275	4.87172	4.32577	4.64478	4.71092	4.62823	4.78298	5.2019	5.24744	5.14884	4.47885	4.85393	4.76206	4.74381	5.16993	5.17121	5.28787	4.75812	4.66616	6.4604	5.84392	6.58694	6.10646	4.30338	4.69912	4.29057	5.12851	4.45559	4.72592	4.32259	4.806	4.84991	4.80122	4.96159	4.81143
AT1G58360	256022_at	8.377	8.05477	7.94892	6.45124	5.86372	6.73559	5.42521	4.90942	7.16392	5.4905	9.21649	8.75591	9.26535	9.60787	5.68154	4.89421	6.806	5.37603	9.37735	9.26937	8.96675	9.23184	6.73679	6.12657	6.85784	6.50384	6.29263	7.22273	6.97829	6.97529	7.02076	7.16091	7.30653	7.631	7.83838	8.08948	5.73056	5.38932	5.57811	6.8449	4.77906	4.68755	4.92438	10.2169	10.1798	10.3313	7.10705	6.38093
AT1G53270	260643_at	7.85201	7.87376	7.42568	6.48059	5.684	5.6393	4.65534	4.5309	4.69898	4.83716	7.47183	6.10546	6.73581	7.44183	4.81546	5.05165	4.53659	4.97555	7.10764	7.93319	6.93993	6.84478	5.42825	5.96622	5.7054	5.94794	5.15783	5.40779	5.84643	6.51939	5.8286	6.16777	7.29538	7.28511	7.37888	7.04798	4.67462	4.91346	4.84511	5.04497	4.87333	4.87002	4.73524	5.00306	5.55908	5.17157	7.71458	8.73847
AT1G57980	245866_s_at	7.45951	7.30357	7.27141	8.32025	6.52908	8.22427	5.19484	6.55878	7.59497	6.82072	8.99063	9.44957	7.48803	8.39699	5.17979	5.53266	6.77379	6.82174	9.34925	9.56296	7.2792	7.71205	6.43503	6.56718	6.73265	6.59777	5.97575	6.68338	6.17771	6.86344	5.98119	6.09103	8.3174	7.89024	8.18778	7.80001	8.46766	7.63445	8.04749	9.01214	7.05418	7.83827	7.14968	7.9473	8.18582	8.90071	6.89539	6.33947
AT1G57990	245866_s_at	7.45951	7.30357	7.27141	8.32025	6.52908	8.22427	5.19484	6.55878	7.59497	6.82072	8.99063	9.44957	7.48803	8.39699	5.17979	5.53266	6.77379	6.82174	9.34925	9.56296	7.2792	7.71205	6.43503	6.56718	6.73265	6.59777	5.97575	6.68338	6.17771	6.86344	5.98119	6.09103	8.3174	7.89024	8.18778	7.80001	8.46766	7.63445	8.04749	9.01214	7.05418	7.83827	7.14968	7.9473	8.18582	8.90071	6.89539	6.33947
AT1G59740	262912_at	5.30115	5.72573	5.10356	6.8172	5.07373	5.82032	4.0312	4.49929	3.98748	4.16876	3.80527	3.91638	4.60752	5.08098	4.76363	3.89627	3.82352	4.26106	4.17968	4.90267	4.87737	5.4457	4.58078	4.56018	5.01789	5.53737	4.32641	4.599	5.64054	5.44945	5.45533	5.06134	5.56672	5.7132	6.18029	5.93215	4.39525	4.14811	3.98832	4.44591	6.94442	6.21302	6.72834	4.52061	5.08307	5.00736	5.53586	6.29677
AT3G47730	252379_at	10.3264	10.9632	10.5815	9.42934	9.03225	9.17658	8.02469	7.93558	9.05628	8.35106	10.4928	9.64193	10.9053	10.8913	8.07567	8.07755	8.67323	8.58487	10.2016	10.171	10.8607	10.8225	9.76828	9.59862	9.73703	9.84408	9.4989	9.66754	9.50954	10.1363	9.86	9.83187	10.7381	10.7954	11.1232	11.0235	10.126	9.76207	9.96467	10.2191	11.1582	11.4845	11.2449	8.40858	9.09619	9.0088	8.6386	8.79278
AT1G62280	264734_at	4.81072	5.31632	4.97954	4.38676	4.17515	4.11578	3.96115	3.81095	3.96337	4.09384	3.9353	3.99766	4.18109	3.8836	4.15094	4.16229	3.96146	4.12888	3.90581	4.02176	4.08849	4.35923	4.42454	5.30486	4.45924	5.45434	5.22284	4.55957	4.70953	4.81441	4.56379	4.62046	6.61782	6.34067	6.34714	6.16016	4.1608	4.12406	3.97358	3.95865	4.2144	4.03815	3.997	3.95793	4.18554	4.11686	4.36305	4.12516
AT3G25610	256756_at	8.60237	8.85908	8.7829	9.64567	8.70057	9.29856	7.2009	7.38307	7.64867	7.05354	8.42764	8.45142	8.28834	8.3235	7.08439	6.9798	7.74249	7.65793	8.51297	8.63831	8.68453	8.56194	8.25762	7.85065	8.07749	8.25315	8.19078	8.54074	8.23669	8.21916	8.20875	8.14556	9.28486	9.35489	9.22018	9.64264	9.45227	9.17544	9.26904	9.43721	8.82311	9.62116	9.1869	8.50653	9.08602	8.8914	8.92056	8.37517
AT2G37360	266006_at	7.42053	7.68553	7.07127	5.0271	4.89084	4.41997	4.54309	4.04171	4.33669	4.58453	4.56982	4.96919	5.01933	5.71412	4.6568	4.49342	4.46079	4.67049	4.45723	4.8038	5.17344	5.1314	5.52054	6.77067	6.12233	6.26975	5.72228	6.35518	6.07062	6.81631	6.44536	6.15425	7.52911	7.41183	7.60386	7.41972	4.35086	4.59847	4.64054	4.8034	4.63416	4.68049	4.96501	4.82902	4.3534	4.9019	5.11601	5.15787
AT5G10180	250475_at	4.24357	4.06711	3.93644	4.07778	3.86089	3.96184	4.20945	4.90942	4.27407	4.06953	3.69086	4.15804	5.61784	4.45831	4.19684	4.74611	4.06646	4.40768	4.17513	4.29309	4.64806	4.27238	4.34192	4.09055	3.94033	4.01266	3.73805	3.95875	4.43453	4.22125	3.98909	3.93872	5.54171	5.10323	5.95506	5.19909	4.01292	4.00311	3.95783	4.03451	3.78888	3.92214	3.87889	4.05473	3.84604	4.2249	4.28412	4.04372
AT5G54800	248144_at	10.0344	10.1627	9.65696	7.31611	6.73589	7.42686	6.99431	7.00005	7.59093	7.61119	8.9408	8.57176	9.18396	9.36093	7.48354	7.46539	7.57005	7.75062	9.07637	9.25658	10.1248	9.887	9.14718	10.0403	9.46987	9.7045	9.63693	10.0267	9.66326	10.0856	10.1595	10.2974	10.8667	10.6278	11.1556	10.7398	7.63388	7.47012	7.56501	7.32842	8.79392	9.47605	9.03179	7.58271	7.68075	7.83131	8.1685	7.56274
AT2G23150	267266_at	7.83542	7.65271	7.6411	6.69843	7.02524	7.452	8.70053	8.42698	8.13202	8.41587	6.40104	6.90648	6.74104	6.56008	8.24166	8.53045	8.17479	7.78088	7.37184	6.66094	8.51105	7.61304	6.82849	6.71972	7.00137	6.33847	6.54041	6.83897	6.50955	6.76636	6.551	6.54583	7.58448	7.94668	8.20135	7.99802	7.41699	7.92647	7.55305	6.8777	8.58736	8.64374	8.96672	6.38636	6.18274	5.94258	6.8527	7.27679
AT1G59820	262896_at	9.24291	9.24144	8.98266	7.09436	7.02344	7.51348	7.12511	6.97435	7.66111	7.91098	7.41597	8.26928	7.71307	7.81715	7.2278	7.2344	8.02002	7.9053	7.91531	8.10286	7.69539	7.64847	7.56705	7.02081	7.2215	7.54878	7.09526	7.4749	7.67102	7.05398	7.46123	7.71762	8.51276	8.60353	8.71339	8.47826	7.97967	7.5882	7.9435	8.0603	7.73031	8.33437	7.93382	6.99743	7.81393	7.62962	7.39108	7.1041
AT1G14360	261485_at	8.97369	8.73315	9.03192	7.99756	8.50104	8.95649	8.7637	8.7723	9.47638	9.44101	7.73677	8.7657	7.3392	7.89	8.84051	8.49758	9.60217	9.37734	8.49933	8.80723	7.25356	7.72521	8.075	8.01051	7.95402	8.3952	7.78517	7.67085	8.3538	7.58233	8.44542	8.70629	9.48057	9.47834	9.30971	9.28966	8.90794	8.86699	9.03662	9.3237	10.2509	10.1002	10.3728	8.5414	8.77744	8.61076	8.29	8.59325
AT1G25530	255726_at	8.05135	8.04988	8.03088	9.3386	8.8779	9.0361	6.50319	6.91153	6.63937	6.62882	9.12965	8.20849	9.58525	9.468	6.39458	6.1863	6.65246	6.19142	9.14139	8.73602	9.16798	9.15173	8.35271	8.29006	8.60376	8.12036	8.10387	8.27811	8.48891	8.11706	8.31432	8.28514	9.4113	9.60297	9.55284	9.55161	6.17437	5.67501	5.98029	6.31289	6.17433	6.50827	6.88026	6.53039	6.85983	5.86294	7.28691	7.49194
AT5G42960	249182_at	7.09696	7.01106	6.62275	6.86614	7.08806	7.10977	7.86032	8.07898	7.6569	8.05643	6.9581	7.58921	7.46988	7.47033	7.86147	7.9237	7.49181	7.66476	7.3957	7.65973	8.03461	7.85339	8.23427	8.36366	8.60732	8.34692	8.34203	8.24664	8.6138	8.46333	8.9668	8.72981	9.19522	9.43917	9.47579	9.57134	7.49876	7.89881	7.7073	7.40509	6.3659	6.51138	6.34759	7.46856	7.42457	7.71732	7.02077	7.05097
AT1G42470	262264_at	8.88304	8.6555	8.8243	8.8389	8.82648	8.40786	6.99645	7.10311	7.24719	7.16671	8.01043	7.49141	8.3749	8.02402	7.08947	7.10287	7.45436	7.5474	8.44583	8.79538	8.40517	8.68089	7.0007	6.6869	6.97525	6.68206	6.63365	6.81026	6.82807	7.29939	7.18552	6.93258	8.10642	8.23637	7.89872	8.1784	6.90096	7.13874	6.94426	7.00819	7.58746	7.73759	7.22329	6.79724	6.80566	6.87151	8.73152	8.28391
AT1G32450	260693_at	11.4411	11.5717	11.4193	7.8641	7.50908	8.16318	4.52323	4.47939	4.58615	4.25	7.37784	4.30929	9.75546	7.97645	4.69461	4.03983	4.56339	4.43484	5.75023	5.33786	8.64316	8.28171	10.1489	11.3446	10.0978	11.0071	10.2738	10.7299	10.4546	10.6647	9.8884	10.5025	11.9474	12.082	11.8448	12.0357	3.90964	4.02739	4.50511	5.38883	7.971	7.95255	6.44685	5.83309	5.61808	4.52481	7.16355	7.60939
AT1G49960	261640_at	9.20172	9.09637	9.05318	4.91224	4.36146	4.38432	4.43448	4.17413	4.22658	4.33211	4.75852	4.58172	4.74855	4.42901	4.82002	4.6578	4.3599	4.44125	4.46571	4.29821	7.27592	4.56161	6.4375	7.03024	6.02687	6.8229	6.21055	6.22825	6.4598	6.18973	6.70298	7.28659	8.54886	8.61381	7.93654	7.91315	4.25901	4.22191	4.10571	4.05219	4.35006	4.29165	4.44556	4.59915	4.77795	4.4146	5.03978	4.97313
AT4G24570	254120_at	5.52464	5.55669	5.97903	10.6691	10.0476	10.6476	7.17399	7.90044	6.04318	6.51037	4.84398	5.89766	5.59972	6.24133	7.07611	6.98539	6.29742	5.83386	7.00938	5.45837	5.84584	5.83781	4.89227	5.39452	5.45015	5.443	5.94051	5.37826	5.11768	5.16329	5.05287	4.89196	6.18102	6.27864	6.2635	6.37403	10.1757	11.424	9.9318	10.1441	12.0637	11.8916	12.1532	9.23935	9.7129	9.05997	10.261	10.559
AT1G43310	264419_s_at	11.0558	10.7259	10.4839	8.03456	9.66805	9.71902	11.2591	10.868	10.9666	11.3194	9.34485	9.43749	9.98539	9.7937	10.898	11.0483	11.0113	10.7595	9.84065	9.31857	9.77228	9.43836	9.37593	10.0555	9.98908	9.70895	9.77709	9.79717	9.9265	10.107	9.83622	10.2077	10.8761	10.6981	11.051	10.7195	10.5472	10.7369	10.6632	10.0928	9.3563	9.39816	9.13827	10.0863	9.61837	9.82011	9.88472	9.56109
AT5G33320	264419_s_at	11.0558	10.7259	10.4839	8.03456	9.66805	9.71902	11.2591	10.868	10.9666	11.3194	9.34485	9.43749	9.98539	9.7937	10.898	11.0483	11.0113	10.7595	9.84065	9.31857	9.77228	9.43836	9.37593	10.0555	9.98908	9.70895	9.77709	9.79717	9.9265	10.107	9.83622	10.2077	10.8761	10.6981	11.051	10.7195	10.5472	10.7369	10.6632	10.0928	9.3563	9.39816	9.13827	10.0863	9.61837	9.82011	9.88472	9.56109
AT1G44800	261335_at	9.49331	9.12869	8.83041	7.9881	8.51342	8.76577	5.14707	4.45398	6.11134	4.10201	10.7292	7.7634	11.4282	10.8008	4.48074	4.39086	5.11354	4.3358	10.3531	9.91196	10.9669	10.8466	9.05262	9.09784	8.98392	9.01891	8.61876	8.77116	8.37203	8.48777	7.95693	8.47638	10.0838	10.0167	10.2362	10.2325	4.56939	4.0326	3.99592	5.38736	8.7608	8.75167	6.62718	6.32985	7.34711	6.15643	9.85596	9.52987
AT1G71960	260144_at	7.40185	6.90098	6.93449	6.68787	6.68981	6.72415	3.89372	3.84921	3.95231	3.69311	6.2904	4.98576	6.62012	6.56927	4.08467	4.05668	3.77717	4.01808	6.12483	6.28169	6.40927	6.74128	5.56859	5.63446	5.86375	5.78092	6.07797	6.18973	6.06533	6.54865	6.59587	6.28202	6.54835	6.2579	6.73488	6.75519	4.06009	3.94331	3.68372	3.84125	6.92649	7.55828	6.15499	5.39206	4.36529	4.45116	6.64851	5.49999
AT1G71880	260143_at	7.31638	7.32704	7.00787	6.59645	7.07121	7.38325	4.44016	3.93839	4.78579	4.61127	7.25276	7.40253	7.51287	7.4933	4.00564	3.91484	5.18762	4.6087	8.4929	8.0479	7.49942	7.25591	6.69346	7.3489	6.75138	7.7881	6.62774	7.52082	6.85469	7.5561	7.01094	6.92991	7.88547	7.94211	7.84943	8.46089	3.84378	3.82492	3.21985	3.91568	6.20587	6.30344	4.51074	6.86873	5.92685	6.97991	7.0855	7.00793
AT1G73590	259845_at	7.20444	6.52919	6.57771	5.94618	6.40909	6.14432	8.0614	8.7909	6.62709	7.65686	5.38582	5.78402	6.28955	6.25083	7.87053	8.73683	6.63816	6.51208	5.28433	5.62041	5.62053	6.29136	5.92657	6.24874	6.36142	6.67452	6.60116	6.53403	6.40471	6.71718	6.54425	6.68378	6.86747	6.88759	7.27833	7.15322	5.77293	5.61562	6.03999	5.65792	6.32688	6.75343	6.46723	5.04147	4.54084	4.46374	6.60366	7.19941
AT1G50400	262459_at	5.12883	5.62606	5.24549	5.3292	5.69001	5.19581	6.49238	6.6024	5.68369	5.93543	5.33837	5.13384	5.15096	4.9261	6.81598	6.76497	6.20509	5.93337	5.13682	4.98844	5.19795	5.32688	5.10485	5.45338	5.5072	5.44166	5.35396	5.88105	5.6112	5.57588	5.34647	4.89196	6.14777	6.09301	6.45835	6.32882	5.91596	6.17717	5.76426	5.64494	6.08546	5.80842	6.38005	5.29518	5.37659	5.28707	6.03016	6.03729
AT4G37270	246276_at	8.57594	8.562	8.20956	7.30736	7.58301	7.82831	7.62623	7.40353	7.65432	7.7871	8.66519	8.39518	8.99081	9.00092	7.69686	7.90989	8.06254	7.75381	9.18889	9.22076	9.91586	9.56751	7.27147	7.10449	7.31006	7.64502	7.31087	7.49006	7.26163	7.54392	8.16454	7.99393	8.28391	8.10894	8.2249	8.37483	7.42533	7.21499	7.25101	7.6089	8.17286	8.19647	8.08241	8.29102	8.55228	8.46138	8.63266	8.39696
AT1G71140	259743_at	4.25854	4.65916	4.23895	5.56366	5.14604	4.81655	4.51295	4.7425	4.41205	4.58936	4.18205	4.42186	4.37976	4.24395	4.50652	4.52092	4.22828	4.5549	4.24998	4.55471	4.36156	4.58896	3.88957	3.87441	3.96458	3.71779	4.3881	4.16933	4.55913	3.8217	4.35546	4.22166	6.20127	5.13233	5.15737	4.80858	4.8985	4.40434	5.03372	5.81766	4.57995	5.08595	4.95847	4.45878	4.68223	4.51171	4.74566	4.67127
AT2G02810	267483_at	7.35334	6.94659	7.33428	7.53808	7.93049	7.88929	7.57262	7.29539	8.50383	8.20299	6.16639	7.87902	6.29901	6.71487	7.1344	6.87086	8.6598	8.45875	7.47038	7.71039	6.24976	6.62372	7.18524	7.2529	7.01389	7.14147	7.04514	6.44512	6.52804	6.92819	6.82553	7.23804	8.14438	8.10236	8.15317	8.43686	8.33377	8.01282	7.99333	8.25035	8.4569	8.85304	9.08267	6.87408	7.72412	7.59422	7.22504	6.65889
AT1G11460	261868_s_at	6.1568	6.20087	6.46077	5.74461	5.54454	6.05143	3.44754	3.41958	3.28283	3.40689	5.43118	3.51737	7.83612	6.50026	3.37206	3.5622	3.50831	3.25488	5.56062	4.85179	7.50021	6.70614	5.53533	6.3007	6.82418	6.58974	5.82063	6.15437	5.7746	6.62471	7.00992	6.35056	7.37314	6.49161	7.10438	6.87319	3.47074	2.8905	3.7128	3.33842	6.13032	6.25433	5.43344	3.2775	4.50636	3.40674	5.34332	5.02761
AT5G53130	248250_at	8.29202	8.29787	8.46831	8.24601	7.73498	8.19248	6.97175	6.97382	7.86866	7.44952	8.08698	8.27101	7.72494	7.8463	7.48172	7.14499	8.02768	7.70672	8.74206	8.72981	8.27999	7.99555	6.72427	7.07165	7.34271	7.26873	7.70409	7.45611	7.17135	7.59922	7.51214	7.56725	7.74259	7.82329	7.85866	8.06935	7.19438	6.82444	7.1047	7.8162	7.61812	7.27565	7.34857	8.1102	8.55002	8.45636	8.56407	8.37887
AT5G44050	249071_at	3.90873	3.92897	4.21603	3.95107	3.64037	3.38516	3.31873	3.39102	3.16763	3.33782	3.01307	3.24382	3.51788	3.4424	3.22934	3.49659	3.1897	3.44905	3.52649	3.28099	3.51531	3.56987	3.23648	3.48055	3.23386	3.38662	3.42312	3.55059	3.49584	3.10847	3.46119	3.53459	3.81924	3.71594	4.55848	4.24855	3.32217	3.5318	3.59614	3.70258	3.72404	3.71731	3.56919	3.1865	4.26027	3.8419	3.76647	4.06077
AT1G65410	264165_at	7.40177	7.53257	7.70271	5.62857	6.89907	6.91035	7.54397	7.44217	7.27833	7.6563	5.49246	6.40161	7.12588	6.89598	6.92414	7.32927	7.35355	7.6208	6.01443	6.25853	6.56824	6.73389	6.23728	5.46036	6.2871	6.26727	6.45961	6.20934	6.21173	6.33786	6.56156	6.19264	6.78803	6.7384	7.21328	6.57005	6.91859	7.56685	7.07071	6.63742	6.69697	7.41711	7.49623	6.17292	6.3409	6.6554	5.01608	5.22123
AT3G53480	251942_at	11.2717	11.1667	10.5529	11.2041	10.7405	11.2208	9.88873	9.61466	10.7177	9.67059	11.0465	10.7012	11.0324	11.0802	10.1293	9.90672	10.9073	10.492	11.8714	11.5629	12.3959	12.0698	10.897	10.8843	10.8432	10.9137	10.6171	10.9528	10.9572	10.6429	11.5355	11.6376	12.1585	11.9726	11.9058	11.9611	11.5587	10.8222	11.3103	11.7077	11.6291	11.7658	11.6292	9.803	11.0941	10.5426	8.42214	8.1793
AT5G13550	245855_at	8.59642	8.00443	7.94985	6.65225	7.28258	6.897	6.76701	6.87822	6.4685	6.91189	7.00427	6.72233	7.80414	7.78831	6.24516	6.75309	6.83035	6.73664	6.61356	6.75246	7.55608	7.64307	8.08134	8.64823	7.90974	8.66472	7.32842	7.79035	7.29918	8.33701	8.00321	8.67841	9.02884	8.88935	9.33967	9.44835	7.43661	7.00668	6.76959	7.2094	7.67887	8.04297	8.0201	6.79472	6.68631	7.47249	6.49151	6.19219
AT3G13090	257184_at	4.76292	4.86988	4.55912	6.37411	5.05089	6.06606	4.65738	4.62332	4.50368	4.94986	5.20321	4.96447	5.92547	5.54486	4.6094	4.9213	5.07261	5.00406	4.62894	4.77719	5.35199	5.37697	4.52064	4.2355	4.79712	4.05159	4.93169	4.5866	4.3063	4.3804	4.90285	4.507	5.50511	5.50844	5.45176	5.35147	5.69658	5.03355	5.4565	6.07039	7.4866	7.8161	8.1755	6.32379	5.68877	6.07922	5.83052	5.13309
AT1G78610	263127_at	7.97907	7.65282	7.24646	7.67517	7.22606	7.52151	8.11995	7.88188	7.50596	7.74692	7.15417	7.10298	7.005	7.47842	7.45409	7.83195	7.16352	7.30446	6.91579	7.57229	7.08886	7.83476	6.13992	6.21103	6.60466	6.34678	6.50497	6.01268	6.07498	6.71212	6.53889	6.13062	6.7537	6.83113	7.51236	6.83991	7.11006	7.06255	7.12417	6.07948	7.72187	8.01481	7.86395	6.57002	6.32706	6.77609	8.80387	8.82636
AT5G37810	249584_s_at	3.63004	3.98632	3.78887	3.33106	3.38007	3.12622	3.06158	3.08847	3.3808	3.44704	3.09471	3.3159	3.23483	3.58113	3.22679	3.2511	3.28484	3.43358	3.22098	3.33957	3.46771	3.45077	3.22344	3.85955	3.42848	3.70012	3.43821	3.39082	3.56293	3.27411	3.62246	3.31186	4.46001	4.11379	4.82713	4.2405	3.31647	3.16481	3.29067	3.63397	3.37867	3.36954	3.35497	3.28561	3.90034	3.39728	3.1035	3.38409
AT1G76800	259871_at	5.4968	5.67463	6.1966	6.89958	6.49717	5.4571	4.71851	4.9315	5.4013	4.95944	7.66031	5.83129	9.33349	9.36429	5.22394	4.86416	5.29153	5.41841	6.18746	5.54876	8.01812	6.95734	5.9323	6.96925	6.23288	6.94166	6.7326	6.44512	6.85329	6.84211	6.21775	6.0649	7.59978	7.08361	7.50349	7.36049	4.57609	4.8286	4.60939	5.18376	5.74011	6.30302	5.11014	6.19779	5.63152	5.67858	6.72811	6.3045
AT1G25520	255735_at	10.093	10.0192	10.1927	7.84142	8.46656	8.81591	9.14887	9.22956	9.43652	9.81871	8.86041	8.97009	9.65155	9.60639	9.58514	9.46867	9.74845	9.60478	9.13521	8.76521	9.40173	9.663	9.1585	8.90971	9.48277	9.31632	8.95199	8.57837	8.71443	8.99987	8.96778	8.69377	9.76619	9.47108	10.12	9.88303	8.67951	9.1272	9.29475	9.28922	8.08234	7.93125	7.57044	8.90023	9.0447	9.03472	7.88218	8.09952
AT3G03720	259337_at	8.21346	8.20506	8.19191	6.81259	7.06273	7.01426	6.99989	6.28046	7.49733	7.27197	8.17842	8.31179	8.64054	8.35538	7.07013	6.98514	7.58935	7.5971	8.54459	8.21528	8.62448	8.63343	7.21096	7.17535	7.2856	7.3549	7.48428	7.46964	7.33923	7.33712	7.48222	7.1464	8.18429	7.93799	8.26788	8.05135	7.3062	7.26302	7.31763	7.61781	6.74395	7.28096	7.28451	7.79095	8.3037	7.61144	6.79239	7.05695
AT1G30560	263213_at	3.86985	3.79143	3.1756	3.43934	3.10147	3.23841	3.22943	3.37819	3.32704	3.28349	3.94741	3.2332	3.41419	3.37775	3.29656	3.18329	3.27112	3.39751	3.32069	3.36496	4.31628	4.28035	3.42832	3.33758	3.74785	3.80496	3.43432	3.90607	4.30897	4.63828	3.75286	3.73977	4.20524	4.07056	4.57514	4.11407	3.17463	3.02509	3.13951	3.25218	3.20515	3.58577	3.34914	3.65684	3.48679	3.30659	3.7772	3.2854
AT2G30160	267274_at	7.65954	7.70276	7.41188	6.64998	7.49811	7.13488	8.75905	8.84867	8.23267	8.42591	6.28116	6.93676	6.93245	6.72145	9.03461	9.07131	8.38323	8.53969	7.09072	6.9176	6.71626	6.76422	6.46996	6.82493	7.47935	6.54418	6.50497	6.93265	7.00101	6.94363	6.89315	7.10167	7.53958	7.4833	7.93274	7.26345	8.03319	8.52577	8.36975	7.71002	6.58681	6.73126	6.42706	7.07601	7.12435	7.11932	7.32116	7.17886
AT1G69850	260414_at	8.88837	8.86749	9.21394	7.32609	6.7123	6.69094	4.90855	5.38331	5.2285	4.61108	7.0069	7.03625	7.80549	7.81638	5.17393	4.89328	5.16343	5.48437	7.84563	8.04561	8.28309	8.0956	9.07856	9.09494	9.65186	9.06247	8.81632	8.89204	8.74716	8.79252	9.27032	8.83694	9.35831	9.48278	9.98874	10.0521	6.19529	5.91734	6.21131	6.80037	8.73795	8.93214	8.63512	6.51831	7.58952	7.4994	7.06987	6.75427
AT1G53390	260614_at	9.32914	9.25357	9.29559	7.36941	7.62265	7.81608	7.6502	7.9885	8.17345	8.47034	7.96692	8.56963	8.63475	8.77976	7.89243	8.24074	8.39901	8.49472	8.57019	8.94117	8.37269	8.45085	7.89363	7.86542	8.13786	8.08174	7.71095	7.67644	7.41631	7.96342	8.07438	8.11123	8.92256	8.66421	9.07802	8.51332	7.96784	8.23614	8.2559	8.48363	7.64554	8.41064	8.00456	7.89612	8.42249	8.73036	6.92088	6.87506
AT4G18270	254662_at	7.36764	7.2724	7.28478	6.92946	7.16307	6.79584	7.38679	7.05657	7.2574	7.13424	6.57166	7.09081	6.52825	7.22972	7.21886	7.10586	7.09	7.15936	6.97007	7.42112	6.95559	7.22162	5.77257	5.63219	5.38862	6.16237	5.82523	5.83504	5.96771	6.12741	5.89369	6.11082	6.30262	6.41223	6.86507	6.36999	6.64332	6.93891	6.76805	6.87052	6.54906	6.4489	6.80921	6.60354	7.02124	6.77308	7.4933	7.27005
AT5G26340	246831_at	7.85692	7.8637	7.71816	5.40831	4.52734	5.93346	4.77178	5.19987	7.13733	6.63945	8.61254	8.83806	7.75368	8.54414	5.28068	4.47018	6.16597	5.53874	8.87099	8.49422	7.14256	6.93998	7.70684	7.4529	7.08061	7.56667	7.11991	7.45217	7.45206	7.69599	7.09037	7.14009	8.31725	8.54059	8.38863	8.5807	6.39375	6.01502	6.18234	7.01175	5.82035	5.83624	5.834	9.16776	8.28315	8.91693	7.23367	6.17903
AT1G77610	259713_at	9.86269	9.6961	9.58675	8.2921	9.06607	9.38003	9.34218	9.0858	9.7195	9.68789	7.77957	8.86091	7.56369	6.91155	9.67806	9.30741	9.8818	9.75923	8.70953	8.0909	7.59331	7.20198	8.09785	8.32525	8.24467	8.2661	8.21372	8.30902	8.29898	8.4958	8.53952	8.31013	9.13079	9.17779	9.2075	9.00735	10.0305	9.71082	9.96761	9.25342	11.292	11.6342	11.5301	8.66156	8.29271	8.32997	8.72891	8.14186
AT1G64570	262006_at	5.52037	5.42719	5.47324	4.13896	4.2794	4.18581	4.46237	4.55347	4.76577	4.86249	4.17334	4.98496	4.79224	4.71239	4.55364	4.66165	4.75017	4.86809	4.5898	5.09235	4.48391	4.74822	4.85074	5.39053	4.76887	5.32496	4.71727	5.10124	5.08516	5.47364	5.25491	5.70589	6.0264	5.37477	6.03897	5.98898	4.6514	4.92066	4.95835	4.5941	4.4504	4.51221	4.30771	4.2997	4.64089	4.73174	4.19256	4.1167
ATMG00410	266012_s_at	5.60712	6.9875	7.31925	10.5848	8.77331	8.80543	7.04495	7.58494	7.01304	6.50051	5.76874	6.40998	6.16181	5.78155	7.23295	7.14074	6.84154	6.45626	6.40079	6.57597	6.35187	6.33194	6.96149	5.26412	7.36903	6.25371	7.18464	6.07288	6.62359	5.0651	5.8286	5.71306	6.99543	6.68739	7.05345	6.94989	8.58418	8.60789	8.46174	8.62823	7.96458	7.55853	7.32691	8.79974	8.28966	8.89168	10.2354	10.974
ATMG01170	266012_s_at	5.60712	6.9875	7.31925	10.5848	8.77331	8.80543	7.04495	7.58494	7.01304	6.50051	5.76874	6.40998	6.16181	5.78155	7.23295	7.14074	6.84154	6.45626	6.40079	6.57597	6.35187	6.33194	6.96149	5.26412	7.36903	6.25371	7.18464	6.07288	6.62359	5.0651	5.8286	5.71306	6.99543	6.68739	7.05345	6.94989	8.58418	8.60789	8.46174	8.62823	7.96458	7.55853	7.32691	8.79974	8.28966	8.89168	10.2354	10.974
AT3G21690	258179_at	7.99283	8.32264	8.40919	5.25948	5.27925	5.76019	6.72674	6.20582	7.52588	7.03598	7.98856	8.08391	8.71454	8.27676	6.4648	6.01011	7.3331	5.66812	7.32825	6.54576	7.82599	7.79088	7.29545	7.70849	7.58523	7.56713	7.25735	7.74038	7.52545	7.89344	7.80284	7.55076	8.35439	7.93566	8.76635	7.99136	4.7567	4.74867	5.08769	5.09677	5.08123	4.78344	4.96888	6.00691	6.1433	6.25955	7.34514	6.63986
AT3G49310	252308_at	9.24877	8.91478	9.1193	6.77624	7.81411	7.60097	7.91451	7.38198	8.41187	8.41373	7.02059	8.24317	7.19877	7.0879	7.96459	8.06991	8.64852	8.87019	7.62425	7.58937	7.35718	7.45312	7.36977	8.01386	7.58883	7.99248	7.51382	7.79341	7.3245	8.34306	8.04655	7.93801	8.70562	8.90808	8.18068	8.93351	8.47562	8.00898	8.37922	6.55548	7.23886	8.11202	7.58946	6.64365	6.55019	6.83114	7.45328	6.61885
AT1G18320	261664_s_at	6.23913	6.25842	5.96599	6.13478	7.51929	6.89538	9.19483	9.29421	7.72328	8.52201	5.82143	6.29443	6.07919	5.8575	9.00614	8.98468	8.29668	7.93623	6.33152	5.30299	5.62696	5.3443	6.22777	6.0457	7.03377	6.7561	6.7137	6.27594	6.68153	6.32796	6.48903	6.84151	6.96561	6.92071	7.12837	6.86541	8.01824	8.55084	8.10285	7.05219	6.14693	6.25177	6.51523	6.34592	5.7549	5.75601	6.15264	6.02512
AT5G40670	249373_at	10.3285	10.6075	10.6434	9.47485	9.34092	9.76509	8.00437	8.37197	9.32339	8.90738	10.6284	10.3294	11.0255	11.0572	7.92384	8.54916	9.03679	9.48165	10.4262	10.7722	11.0664	11.1613	9.34145	9.80542	9.53722	9.58082	9.65663	9.58537	9.83799	9.55159	9.93853	10.1663	10.4312	10.4976	10.32	10.5418	9.84897	9.03315	9.73732	9.93097	10.7244	11.1015	10.8362	9.81524	10.4143	10.3969	9.05015	9.0735
AT3G53510	251944_at	8.09666	8.06018	8.04425	4.32419	3.72139	4.01869	3.86414	3.99134	3.65414	4.02862	4.22949	3.82381	5.75919	4.04555	3.96996	3.98801	3.8453	3.99109	4.12623	4.22697	6.36037	4.42898	5.92956	6.83139	5.8888	6.72665	6.34638	6.78849	6.74746	6.75212	6.97417	7.2009	7.99814	7.75435	7.67437	6.7922	3.73478	3.81314	3.87217	4.21174	4.34143	3.96261	4.31917	3.83817	4.3658	4.15545	4.20683	4.86538
AT5G09220	245891_at	10.0237	10.1044	10.5943	8.65316	8.44732	8.82831	3.8228	3.89367	4.79905	4.177	7.8881	4.10984	9.99917	7.70766	3.82305	4.02059	4.31958	4.02442	7.66013	5.95259	8.36161	7.87383	10.6524	10.4478	10.6329	10.334	9.95024	10.0825	10.2501	10.5068	10.3104	10.1301	11.525	11.3203	11.5389	11.2595	3.86655	4.04039	3.98541	4.93298	9.06663	9.231	8.7819	5.87416	6.09177	5.5088	6.97634	6.75763
AT3G18830	257805_at	10.1495	10.2187	10.2908	8.1139	7.86562	8.23117	9.64893	9.31166	9.53965	9.68824	8.90832	9.68421	9.29162	9.198	9.15595	9.42942	9.6636	9.22378	9.48797	9.72941	9.20558	9.46479	8.51882	8.86472	9.42858	8.46198	8.68737	8.56958	8.68654	8.99787	9.17414	9.03276	9.8663	9.99208	9.78316	9.28641	7.549	7.67385	7.88595	8.25184	7.43329	7.61097	7.52926	10.9272	10.575	10.8464	8.46772	7.90221
AT3G14070	257011_at	6.40441	6.43055	6.42842	5.74661	5.82269	5.74554	5.96632	6.17585	5.31902	5.64672	5.93839	6.92271	5.91465	6.08395	5.99034	6.14105	5.45984	5.47517	6.27544	6.55804	5.65485	6.21732	5.45445	5.54997	5.28582	5.68232	5.6571	4.98856	5.57409	5.92843	5.65914	5.39733	6.05119	6.16491	6.19332	6.49679	6.33521	6.04904	6.05508	5.84316	6.12537	5.91619	6.29081	5.16913	5.59657	5.73803	6.39775	6.57516
AT5G59030	247745_at	5.31512	5.67967	5.78724	7.00071	6.92871	6.32819	7.24882	7.94792	6.25997	6.76461	6.39002	6.87249	5.8254	5.54008	7.43884	7.94108	6.35039	6.45506	6.10483	6.19092	5.69045	6.02266	6.57197	6.06791	6.26907	5.91473	6.08619	6.07091	6.05352	6.35758	6.01642	5.70122	6.74059	7.02606	7.22309	7.09585	7.47746	7.90394	7.54674	7.32206	5.88477	6.18337	5.64738	6.67163	6.44638	6.32579	6.96984	6.3969
AT1G21070	261455_at	7.06806	6.86151	6.69486	5.74594	6.42718	6.29163	7.02668	6.52877	7.91315	8.05893	4.44744	6.25833	4.57401	4.75851	7.08883	6.79259	8.18956	8.13584	6.19789	5.72429	6.39483	5.60202	5.30143	5.6654	5.67291	5.15658	5.39156	5.6429	6.44271	5.99198	5.85555	6.39807	6.47186	6.52424	6.34136	6.26756	6.57237	6.31263	6.60034	6.98782	6.09791	6.12351	6.26649	7.31447	6.96492	6.74371	6.24207	5.72625
AT3G25120	257818_at	6.50383	6.82672	6.98727	6.74574	7.40459	7.11647	8.1231	8.18054	7.81739	7.40467	7.09462	6.95476	6.94297	6.91713	7.70265	8.02665	7.48905	8.1362	7.04055	6.67996	6.75744	6.59421	7.25764	7.8441	7.26432	7.34975	7.45195	7.27504	7.57891	7.55654	7.23107	7.49709	8.57252	8.01922	8.49914	8.22872	7.47306	7.45423	7.72561	6.82831	6.98899	6.54096	7.13405	6.70847	6.19774	6.60849	6.55075	7.01776
AT5G59420	247677_at	10.0645	10.0933	10.0532	8.86088	9.50173	9.54561	8.36101	7.73878	9.15845	8.92563	9.66848	9.1515	10.1654	9.98321	8.37329	8.08707	9.26779	9.17003	9.5716	9.41422	10.0227	10.2403	9.70076	9.80657	9.62935	9.84599	9.73362	9.78215	9.88726	9.93989	10.0412	9.45493	10.2996	10.2506	10.63	10.4761	9.50921	8.65782	9.28274	9.61955	10.1285	10.2127	10.4446	9.61149	9.7271	9.8063	9.83639	9.06763
AT1G08430	257481_at	3.84914	3.79611	3.86892	3.46479	3.88114	3.38233	3.32564	3.34377	3.42074	3.38783	3.30792	3.25133	4.19864	3.34457	3.36184	3.40951	3.17723	3.31513	3.42282	3.51955	3.779	3.52971	3.35021	3.52024	3.27604	3.23074	3.09429	3.29014	3.31527	3.28683	3.1505	3.4342	3.58259	3.68111	4.53982	3.87707	3.88535	4.30042	4.33699	3.48106	3.44197	3.74639	4.24948	3.50773	3.45843	3.67344	3.54848	3.76791
AT3G05290	259306_at	7.89858	7.95502	7.84813	8.29544	8.39159	8.50307	8.52528	8.22382	8.13761	8.31894	7.7599	7.77693	8.16259	8.18542	8.5487	8.5564	7.84746	8.00936	8.28565	8.30823	8.58063	8.5433	7.67939	7.98056	7.86857	8.01363	8.02251	7.71323	7.74133	8.22386	8.3372	8.28631	8.73436	8.74941	8.68414	8.49156	7.93397	8.18375	8.0187	7.37711	8.27664	8.02279	8.62847	7.91031	7.71721	7.9269	7.9523	7.5752
AT2G28520	264080_at	9.67223	9.40948	9.45542	7.48739	7.50863	7.84358	7.65766	7.36465	8.45549	8.50047	6.95556	8.33126	6.96893	6.80944	7.96396	7.6699	8.59464	8.8061	8.19122	7.94797	7.64106	7.08751	8.04004	7.81168	8.26225	7.71898	7.6354	7.89969	8.13952	7.79989	7.89459	8.33153	8.60627	8.43584	8.76857	8.59745	8.39433	8.1764	8.44008	8.40905	8.44762	9.04375	8.54853	7.15343	8.19679	7.69293	7.13438	7.24515
AT1G47670	262434_at	7.771	7.91463	7.71474	7.05002	7.27466	7.4591	8.4494	8.50162	7.48497	7.84607	6.77241	6.36139	7.81625	7.3253	8.59361	8.7412	7.58726	7.15701	7.02682	7.19911	7.45474	7.7976	7.17425	7.97931	7.74091	8.02565	7.84382	8.15311	7.90193	7.72327	8.16377	8.03718	8.58001	7.96312	8.71755	7.94467	7.16679	7.39509	7.02947	6.02529	7.42447	7.38647	8.06771	5.8178	6.153	5.32937	7.30933	7.7749
AT1G51500	260490_at	5.70572	5.89555	6.30849	5.7891	5.22942	5.05009	5.62441	6.05995	5.57797	4.941	5.35177	5.19867	5.74481	5.01263	5.32934	6.32562	5.20139	5.2123	5.81364	5.12273	5.86711	5.62995	4.65547	5.15719	5.31618	5.04284	5.40304	5.18458	5.06948	4.71066	4.99625	4.88882	5.30541	5.32226	5.82547	5.49021	4.55828	4.69888	4.95145	5.1716	4.85869	5.03395	5.12724	5.51329	5.96626	5.77224	5.67388	5.18201
AT5G26820	246847_at	9.10126	9.56003	9.12663	7.30386	7.26957	7.19864	7.90669	8.00012	6.80487	7.12103	7.95969	8.0873	8.43838	9.08961	7.54677	8.25838	7.21842	7.22793	8.85671	8.98578	10.5205	10.4256	8.6747	8.80277	8.42848	8.40384	8.78462	9.16507	8.99553	9.26997	9.68403	9.29029	9.65467	9.39745	9.66322	9.31505	7.08617	7.1528	6.84656	6.65287	8.16188	7.5592	8.23056	8.54549	8.52363	8.23985	7.95988	8.0243
AT1G07030	256055_at	7.44188	7.17239	7.11125	6.21373	6.71002	6.40501	7.69928	7.33852	7.29443	7.24651	6.94165	6.76753	6.75118	7.18549	7.50831	7.23626	7.39099	7.13126	6.89465	6.89053	6.71838	6.60594	6.80466	6.98524	7.2596	6.74454	6.73487	6.93306	7.36389	7.18151	7.04027	6.84271	7.46236	7.63783	7.71372	7.57392	7.28108	7.22651	7.23443	7.1234	6.78132	6.73226	6.67717	6.54824	6.46654	6.5255	6.85206	6.77077
AT1G10130	264526_at	10.5107	10.3352	10.2028	8.61879	9.17957	9.27909	9.05082	9.10526	9.97401	10.0201	8.54397	9.40759	8.23212	8.34827	9.21759	9.39259	10.1439	10.3341	9.46916	9.15197	8.72082	8.54389	8.40223	8.3808	8.49124	8.62303	8.22208	8.57737	7.89272	8.49188	8.89871	8.8411	8.94612	9.23885	9.18417	9.08662	9.91846	9.75088	9.73257	9.89275	9.54267	9.99942	9.75054	9.02562	9.4412	9.13349	8.5654	8.39272
AT1G58030	245868_at	12.036	11.7465	11.8499	9.62287	9.16223	9.16764	8.4874	8.54462	8.7291	8.37626	10.2269	9.81808	10.7939	10.7085	8.50681	9.05562	8.80391	9.23018	10.5148	10.8537	11.5371	11.7781	9.97357	9.66786	9.95412	9.80411	9.98804	10.3385	10.1699	10.8684	10.5827	10.1512	10.4768	10.6767	10.3974	10.711	9.09796	9.18204	9.1119	9.66987	9.9262	10.3548	10.3432	9.67746	9.66488	9.78898	9.04555	8.53254
AT5G09400	245897_at	5.65098	5.44784	5.23602	5.99289	5.76912	5.31595	4.96168	4.8769	5.15527	5.1252	5.42574	5.35744	5.04448	4.86069	5.39467	4.98575	5.18412	5.03469	5.07949	4.9851	5.23113	5.24	6.76448	6.81939	5.90721	6.79533	6.29309	6.78363	6.28868	6.76887	6.28085	6.94839	7.59321	7.87952	7.58216	7.45252	5.02552	5.07797	4.82624	5.03957	5.04855	4.92085	4.99696	5.41139	5.07336	5.30667	5.45487	4.77562
AT5G40230	249397_at	8.09506	7.93761	7.8351	7.29895	6.95128	7.27952	6.40867	6.75896	6.92721	7.07429	7.20964	8.04182	6.73314	7.71803	6.86819	6.68556	7.41341	7.72193	7.6131	8.42544	7.05781	7.21139	5.92851	6.72648	6.4513	6.81871	6.22645	6.64984	6.31781	6.89329	6.44917	6.65769	6.99374	6.96594	7.2169	6.86853	8.19622	7.69993	8.03291	8.42803	8.01084	8.52782	8.08395	7.36062	8.25739	8.15503	6.60164	5.97176
AT3G18440	257719_at	7.40684	7.19083	7.09741	6.9551	6.88278	7.17358	5.98577	5.82894	6.17005	5.92373	6.73994	6.83353	6.96248	6.60063	5.70465	6.18533	6.10057	5.9235	7.25615	7.27628	7.41712	7.06903	6.82559	7.09982	7.06402	6.7221	7.03462	6.9536	6.91502	7.25985	7.13768	7.31205	7.80563	7.79032	7.81377	7.53949	6.80621	6.20927	6.60451	6.32049	8.07624	8.22187	7.67485	5.52203	6.18594	5.94258	7.89966	7.29809
AT3G03700	259345_s_at	9.19927	8.85253	8.99784	8.92024	8.78645	9.02798	6.01067	5.85053	7.28938	6.45389	9.77176	9.35685	9.38548	10.5194	5.80362	5.91106	6.43878	6.55477	10.249	10.5848	9.34886	10.0039	7.56322	7.71803	7.43481	7.63605	7.50444	8.10055	7.91173	7.39385	7.76017	7.90308	8.39474	8.42748	8.27448	8.43356	7.90833	6.96145	7.48547	9.11562	5.47267	5.37432	5.10835	7.7656	8.50003	8.20807	10.0177	10.5426
AT1G77380	246389_at	6.9946	7.69483	7.87056	7.20283	6.8646	7.1025	4.62058	4.65415	4.40007	4.6523	6.34648	4.4343	7.47147	6.709	4.85053	4.75466	4.85869	5.1299	6.05343	5.68438	7.82718	6.57892	7.54053	7.76756	8.24809	7.86534	6.99073	7.79823	6.22119	7.45492	7.85882	7.49302	7.87086	7.65388	8.40868	8.31625	4.90271	4.23524	4.83888	5.00982	5.65577	5.83508	5.95018	7.45054	7.01328	7.49268	6.46758	5.92741
AT3G42640	252820_at	6.31769	5.92315	6.16672	5.49289	6.11801	5.49732	7.23568	6.81507	6.75962	7.19542	4.78473	5.33819	5.59499	5.52391	6.52029	7.18601	6.72747	6.89474	5.33559	5.62495	5.77134	5.55281	5.11308	5.16746	5.54838	6.08748	4.82983	5.73633	5.78092	4.68075	5.4621	5.81882	6.14904	5.78314	6.04134	5.65588	6.67534	6.835	6.71697	5.61712	5.12481	5.52094	5.46786	5.20628	5.23039	5.37608	5.31704	4.89328
AT3G62270	251254_at	9.60394	9.71628	9.10269	8.69117	8.85612	9.15519	7.28973	7.36381	8.28327	7.53475	9.5579	10.3242	8.05656	8.45679	7.871	7.09288	8.58954	8.21593	10.4834	10.0915	8.10565	7.68697	9.59773	9.08272	9.02775	9.13683	8.76342	8.96851	9.01172	8.91437	9.03208	9.09679	9.47511	9.48209	10.0456	10.0145	10.0823	9.47777	9.68245	10.109	9.7929	10.2252	9.97683	9.0969	10.0054	9.90567	8.9353	8.78603
AT4G33460	253328_at	5.59047	5.52606	5.35218	5.34959	5.09848	5.27414	6.52309	6.02301	5.74646	5.99965	5.39749	5.78567	5.48275	5.59837	5.97978	6.5336	5.47852	6.00134	5.46007	5.69909	5.28792	5.44648	4.73726	4.82767	4.99501	5.0948	5.38477	4.84322	5.50214	5.14297	5.13714	5.29634	5.25751	5.31941	5.64301	5.28045	5.90562	6.05907	6.01326	5.25705	5.64128	5.83834	6.04571	5.20563	5.22348	5.37083	5.20046	4.93575
AT1G71870	261514_at	7.41068	7.29242	7.00343	7.32009	6.82731	6.87534	6.18783	6.60431	5.75905	6.04866	8.55538	6.10586	9.30562	8.75298	6.35739	6.48757	5.7746	5.49447	8.67281	7.91412	8.49844	8.04967	5.61999	6.37712	6.09699	5.83071	5.91875	6.20643	6.19495	5.71028	5.62577	5.9303	6.86291	6.7362	6.80201	6.55015	4.18938	4.56581	4.31398	5.43382	8.97933	9.41617	9.19041	5.62915	5.81632	5.6057	6.79277	6.63325
AT2G21120	264008_at	9.65041	9.64359	9.74548	8.0045	8.12229	8.55169	7.60186	7.63	8.38171	8.37728	8.70232	8.98923	8.88185	8.77425	7.68025	7.65977	8.59749	8.45993	8.99967	8.92283	8.72149	8.87803	8.09129	8.18342	8.43352	8.45164	8.29777	8.09003	8.41156	8.45017	8.35417	8.23844	8.73429	8.7073	8.7592	8.83133	9.06161	9.17174	8.95206	9.12237	8.30574	8.67041	8.89371	8.81554	8.94731	9.168	8.27178	8.45459
AT4G25010	254090_at	3.70805	3.83125	3.46249	4.02361	3.83582	3.74963	3.96849	3.51547	3.74633	3.93978	4.07286	3.99269	4.5649	4.18495	3.94501	3.86276	3.65473	3.80244	3.90676	3.73812	4.44045	3.84891	3.87079	3.68815	3.76385	3.51272	4.18571	3.8363	3.84161	3.64651	3.68307	3.60195	4.00118	4.1251	4.62204	4.2476	3.56356	3.51586	3.50715	3.97434	4.07244	3.87274	3.87996	4.04464	4.26051	3.85021	4.10169	4.16299
AT4G35335	253189_at	4.98436	4.93142	5.00708	4.60885	4.62183	4.63018	5.0218	4.96374	5.94073	6.77882	4.04404	5.25649	4.29704	4.5531	5.0486	4.97985	6.03545	6.44562	4.1704	4.49904	4.21785	4.26014	6.07617	5.88991	5.72361	6.59522	5.11671	6.29761	5.59857	6.23608	5.53568	6.40174	6.45928	6.26574	6.75998	6.51176	5.78938	6.30963	5.3802	5.72912	4.9397	4.97243	4.50021	4.78919	4.85862	5.28942	5.08146	4.30474
AT5G23630	249846_at	10.035	9.69184	9.32802	8.79943	9.16993	9.22814	9.19533	9.31839	9.74352	9.7882	8.68063	9.56422	8.7455	8.84948	9.24754	9.5579	9.76129	10.077	9.32777	9.41009	9.05326	8.9772	9.3569	8.9899	9.26916	9.17101	9.09605	9.27426	9.11527	9.10774	9.55242	9.22657	9.6844	9.73856	9.70397	9.93429	9.64568	9.6776	9.72714	9.46256	9.4324	9.64726	9.16966	8.78504	9.05415	8.96626	9.19635	8.68022
AT1G72750	259890_at	7.47235	7.01632	7.02194	7.92401	8.52676	8.44411	9.31066	9.68448	9.39278	9.65877	7.96274	8.78899	8.1904	8.12988	9.4832	9.8113	9.6076	9.33603	8.62431	8.163	8.17607	8.0473	9.62546	9.21914	9.7411	9.43678	9.50776	9.5938	9.58838	9.71274	9.42396	9.77945	9.63551	10.1333	9.9621	10.1672	9.56273	9.51371	9.25795	9.05491	8.4071	8.08437	7.88516	8.33896	8.38923	8.50903	8.35591	8.40818
AT4G25960	254034_at	3.89849	4.03612	3.83615	3.68406	3.82018	3.59886	4.16335	5.10829	4.20956	3.78132	4.09933	4.04071	4.43453	3.71093	3.94306	4.87778	4.05992	4.08846	4.27828	4.20034	4.26302	3.95455	3.72049	3.75993	3.64871	3.86926	4.11322	3.73419	4.05897	3.43025	3.84935	3.54701	4.33281	4.1594	4.34083	4.4149	3.80989	3.82985	4.10767	4.03945	3.9723	3.77723	3.53929	3.75246	3.88539	3.94246	4.15237	4.08002
AT4G18160	254651_at	7.97607	8.12045	8.32325	7.2843	7.37718	7.77196	7.92032	7.74635	8.15837	8.1884	6.86555	8.07584	7.88943	7.85036	7.71122	8.1003	8.01795	7.96161	7.56962	7.99317	7.36722	7.43765	5.96126	6.61106	6.58103	6.61082	6.18232	6.57804	6.45597	6.69133	6.3035	6.52961	6.96412	6.74419	6.97017	6.86958	7.83807	7.80802	8.05357	8.20759	8.00952	8.96112	7.96654	8.52537	8.86479	8.67115	8.63415	7.55732
AT2G30080	267304_at	6.48353	6.46584	6.88182	6.45504	5.20306	5.74748	4.28348	3.97673	4.10388	3.89706	5.75301	4.13047	7.18225	6.76879	4.37803	4.13073	4.11354	4.06258	5.49694	5.13941	7.06776	6.50565	5.11177	5.45153	4.90194	5.42647	4.91337	5.41165	5.6074	5.14869	5.11688	5.17185	6.04143	5.79212	6.05704	5.75499	3.93775	4.23503	4.07408	4.61154	5.27227	5.47897	4.88562	4.86997	4.89257	4.4845	5.89329	6.07213
AT2G38550	266417_at	9.28964	8.88785	9.12948	8.23883	8.73333	8.67249	10.3636	10.413	9.5275	9.93719	8.03893	8.16031	8.54457	8.11662	10.1801	10.2923	9.67977	9.32099	8.48108	8.07862	8.09274	7.923	7.91296	8.2334	8.30479	8.38538	8.11229	8.26074	8.35945	7.3478	7.94682	8.25075	8.60093	8.44272	8.81216	8.57821	9.16954	9.64087	9.41651	8.69041	8.34921	8.20529	8.47668	8.03788	7.70561	7.58774	7.41479	8.07362
AT2G25520	265617_at	10.9259	10.8343	10.8282	9.25747	9.67222	10.0144	9.5083	9.4325	10.4864	10.1847	10.6216	10.8164	10.3749	10.4465	9.78288	9.42314	10.5933	10.4765	10.876	10.8612	10.2604	10.3412	9.6011	9.6643	10.0218	9.93522	9.74066	9.9053	9.89371	9.8208	9.95882	9.93129	10.3743	10.2367	10.2303	10.2725	10.6808	10.0507	10.6255	10.7461	10.1409	10.3124	10.2531	10.2657	10.8044	10.6863	9.36253	9.37763
AT1G09960	264662_at	7.10744	6.84495	6.99499	5.88316	6.06147	6.16934	5.89283	6.32323	5.85249	5.98898	6.24736	6.02945	7.33121	6.95499	5.37582	6.02127	5.57838	5.57199	6.73284	6.31236	6.62184	6.58853	6.26114	6.07366	6.17683	6.35951	6.18422	6.49416	6.2873	6.39058	6.3246	6.38902	6.58311	6.62364	6.76501	6.79115	4.4898	4.84251	4.50525	4.59167	6.04622	5.96741	6.20949	5.01178	4.81217	4.77947	5.93184	5.15496
AT2G39450	266963_at	7.95578	7.85092	7.68312	7.30959	8.21978	8.31232	8.95149	8.83991	8.66442	8.91797	6.81218	7.97744	7.40088	7.67929	8.7137	9.04762	8.56233	9.13822	7.51187	7.83335	7.08469	7.29691	7.25671	7.49102	6.79775	7.55075	7.73009	7.2399	7.40921	7.86003	7.65111	8.08296	8.55886	8.20983	8.24447	7.70927	9.08131	9.26487	9.54691	8.53582	8.53415	8.89247	8.5131	7.80246	8.11987	8.39608	7.9716	8.04519
AT1G73220	260097_at	4.68657	4.47446	4.17458	3.76256	3.7093	3.44482	3.62523	3.56	3.67322	3.69462	3.80005	3.54508	4.88338	3.98254	3.68948	3.83008	3.46714	3.85318	3.75826	3.67948	6.07526	4.45834	3.82157	3.93591	4.19552	3.82144	3.84175	3.4531	3.72002	3.69109	3.54915	3.68052	4.63024	4.4579	4.41479	4.52774	3.77283	3.43392	3.56488	3.82946	3.75887	4.14146	3.84184	3.91144	3.71894	3.64789	4.32748	3.97141
AT1G08890	264654_s_at	6.87526	6.58438	6.60653	5.7154	5.41619	5.17732	5.44693	5.53109	6.17139	6.1121	5.12414	6.4506	5.69172	5.58389	5.56401	5.41132	6.01988	6.70888	5.83336	5.93657	5.66513	6.24306	5.77914	5.90576	6.14748	5.97961	5.73506	6.26423	5.78646	6.5434	6.12963	6.17418	6.1457	6.51952	6.43349	6.39182	5.62001	5.71584	5.943	6.00834	5.28045	5.777	5.16543	5.52159	6.28737	6.32199	5.70541	5.91167
AT2G36910	263865_at	9.23811	9.32661	9.04214	9.14156	9.44177	9.72075	9.06767	8.74397	9.84242	9.41475	9.53149	9.66262	9.93705	9.23656	9.42206	9.06356	10.1155	9.71533	10.1172	9.30616	9.95143	9.57419	9.45614	9.41233	9.25505	9.59347	9.51346	9.50229	9.31043	9.56814	9.51876	9.3753	9.74687	9.60291	10.2606	9.73527	9.48701	9.23473	9.73817	9.8154	9.13322	9.29816	8.80357	9.43979	9.47038	9.53675	9.72428	9.14947
AT2G36070	263939_at	7.91367	7.14679	7.36471	5.72462	7.23577	6.90046	9.10769	8.88581	7.77278	8.28128	5.98495	6.67036	6.86722	6.41281	9.03034	8.88517	7.88356	7.70043	7.02877	6.18557	6.52959	6.45207	7.09693	7.84239	7.72168	7.86995	7.57551	7.96998	7.6664	7.85102	7.60962	7.80728	7.72808	7.91665	7.8987	8.16394	7.96092	8.3778	7.8633	6.42142	7.41654	7.44281	7.69254	5.67112	5.35617	5.27441	6.50949	7.35458
AT4G10380	254971_at	9.06794	9.0694	8.97816	7.55841	7.19291	7.77824	6.74012	6.76858	7.89836	7.37733	8.21883	8.74038	8.58049	8.89935	6.90081	6.82069	7.85579	8.10302	8.57385	8.74305	8.95216	9.0943	8.5119	8.73547	7.99721	8.43997	7.85391	8.22646	7.68404	8.29832	8.41599	8.55052	9.03649	9.06101	9.26153	9.10544	8.81631	8.66459	8.93605	8.45976	8.49649	8.78531	8.24709	7.66517	8.56623	8.28937	7.35961	7.73577
AT3G23430	258293_at	10.8306	10.7286	11.0693	7.34148	6.90692	8.20657	4.51838	4.29629	5.20029	4.35693	9.02723	6.345	10.7489	10.5249	4.13433	4.15967	4.74225	4.57519	8.69053	7.7662	10.0531	9.84066	10.6672	10.7545	10.4248	10.6609	10.3567	10.6855	10.3382	10.5205	11.0582	10.914	11.6158	11.2014	11.0488	11.4881	4.26147	4.44874	4.19431	5.96724	8.32743	8.37873	6.51427	5.56368	6.81198	5.42014	8.27203	8.34443
AT2G19600	265936_at	8.9146	8.80117	8.87779	7.25559	7.4357	7.61123	7.67104	7.5681	7.74978	8.0881	6.31796	7.05755	6.98036	7.14813	7.82191	7.86177	8.12088	8.05076	7.20681	7.04837	6.85094	6.92017	7.15442	7.50349	7.52008	7.36337	7.30268	7.28292	7.23391	7.68657	7.37683	7.68008	7.66792	7.83453	7.90079	7.8678	7.80157	8.02675	7.96719	7.71239	8.84502	9.28588	8.94525	7.31217	7.1137	7.2861	7.17406	7.16561
AT5G52450	248335_at	7.86721	8.05938	7.97443	6.77001	5.93919	6.24829	8.14544	7.63843	8.65059	8.53278	7.76999	6.71257	8.79825	7.88452	8.11253	7.97035	8.56169	7.96832	7.33204	6.85934	8.14725	7.72128	6.70311	6.44355	6.89361	6.33143	6.64322	6.68228	6.85919	6.97546	6.68848	6.66093	7.24298	7.35914	7.38938	6.85844	4.82043	5.09704	4.88156	5.4269	5.21557	5.4679	4.94677	8.48458	7.45145	8.09879	6.16426	5.95904
AT4G03560	255380_at	11.0452	11.1035	11.0983	9.57315	10.068	10.1106	9.6518	9.24083	10.7403	10.3855	10.2271	10.6724	10.4404	10.3455	9.882	9.71136	10.8838	10.6595	10.77	10.7625	10.4856	10.0891	10.1575	10.1729	10.1807	10.2622	10.1161	10.1949	10.0418	10.1627	10.2181	10.2351	10.5846	10.5352	10.826	10.5922	10.9118	10.7014	10.6846	10.7974	10.2988	10.3061	10.1792	10.2721	10.6725	10.6607	9.12736	9.15107
AT1G44100	245740_at	8.77312	9.07581	8.88772	7.66653	7.48741	8.16054	6.12094	5.57992	7.59245	6.47439	9.26588	9.33705	9.49335	9.18789	6.19449	5.28126	7.60696	6.69553	9.78761	9.56324	9.11843	9.08136	7.80956	7.61374	7.85908	7.97645	7.70422	8.15103	7.53955	7.80481	8.08641	8.07675	8.43817	8.2916	8.19573	8.30525	7.28551	6.72612	7.0233	8.05621	7.75188	7.76547	7.08008	9.84134	9.83826	10.0673	7.23381	6.60548
AT3G07080	258831_at	7.89422	7.83186	8.05872	6.67396	7.11892	7.25231	7.17217	7.28263	7.48292	7.62745	6.54317	7.47349	6.87572	7.04369	7.2549	7.36763	7.97068	7.72881	7.41661	7.45765	7.08353	7.1394	6.26187	6.19459	6.41438	6.23601	6.16947	6.10634	6.13301	6.47415	6.44211	6.07205	6.7677	6.73065	6.65244	6.87864	7.25216	7.17098	7.37139	7.38655	7.71408	7.51337	7.96037	6.68458	6.94292	7.3209	6.85676	6.67043
AT1G54370	263009_at	9.64799	9.64075	9.72545	7.90203	8.07877	8.23141	8.35009	8.44601	8.58079	8.82309	8.36508	8.66582	8.84626	8.91039	8.43828	8.83156	8.75082	8.65609	8.76666	9.15279	9.26762	9.05263	7.88858	8.51694	8.43861	8.69321	7.94451	8.34989	7.7394	8.53849	8.67973	8.29433	8.60162	9.01582	8.72112	8.75655	8.60355	8.05382	8.61182	8.47136	8.76173	8.58727	8.39416	8.32598	8.50995	8.63578	7.75512	8.031
AT3G05940	258737_at	8.6108	8.13087	8.27644	7.94893	7.89071	7.87266	7.45516	7.59676	7.7249	7.8138	7.2726	8.01859	7.44123	7.35378	7.63873	7.62223	7.86018	7.96609	7.6437	7.73665	7.59203	7.66077	7.40453	7.18896	7.4086	7.44627	7.5593	7.63189	7.78299	7.67981	7.57589	7.62177	8.01356	7.90531	7.852	7.79916	7.56253	7.87401	7.79796	8.05935	8.33156	8.52463	8.208	6.97175	7.62632	7.74947	7.17793	7.19839
AT2G04305	263806_at	7.61774	7.07809	7.18322	5.04836	5.56697	5.52705	5.45049	5.20838	6.80973	7.00457	6.19778	7.23678	6.20255	6.56088	5.75454	5.69238	6.79204	7.24496	6.50533	6.45027	5.86328	6.17801	7.09019	6.84221	6.84954	6.68037	6.79851	6.43985	7.16632	7.04865	6.66764	6.85349	7.32388	7.54883	7.44466	7.54395	6.9527	6.96588	7.01026	6.22912	5.2613	5.22649	5.30539	5.90007	6.35947	6.663	5.52975	5.09919
AT1G11200	262457_at	8.63003	8.67948	8.4107	8.07787	7.67335	8.22571	8.16363	8.28455	8.68492	8.94745	7.64909	8.18559	7.81079	8.00009	8.42926	8.36145	8.99076	8.89119	8.17396	8.09683	8.11458	7.93893	7.39721	7.46439	7.43974	7.73121	7.63793	7.21522	7.41791	7.34748	7.18443	7.50198	8.27919	7.93455	8.02788	7.87318	8.25524	8.62683	8.40851	8.69003	7.33091	7.37425	6.94902	8.04062	8.2152	8.27564	7.74692	7.76828
AT1G31120	263699_at	8.28529	8.39398	8.43083	7.60777	7.0562	6.77681	6.14827	6.21753	6.21644	6.20801	7.86495	7.57551	8.20396	8.79389	6.09202	5.94079	6.00955	6.11928	7.4205	7.9513	8.57992	9.13203	7.26651	6.88463	7.3371	6.9234	7.60472	7.45787	7.55456	7.18709	7.71783	7.36005	7.80798	7.78656	7.45307	7.73142	6.836	6.04848	6.24385	6.63199	6.76876	6.66825	6.72748	7.85079	8.00031	8.00588	7.28558	7.08854
AT1G60030	263734_at	5.09603	5.25923	5.19663	6.48702	5.77529	6.51993	4.83281	4.39977	4.72696	4.72687	5.49102	5.40965	6.44876	5.43913	4.83969	4.55688	5.01906	4.53446	7.14668	6.06095	5.74823	5.1996	4.37258	4.68004	4.57673	4.56506	4.24523	4.80599	4.72658	4.34434	4.52649	4.57329	5.13126	4.90986	5.09733	4.97531	4.02864	4.34267	4.38616	4.25485	4.50328	4.47104	4.2267	4.37869	5.28487	4.78599	5.5318	4.95136
AT5G24380	249759_at	9.83129	9.85358	9.10689	7.60593	7.97156	8.30394	6.15696	6.04398	6.06901	6.17071	8.10467	7.89226	8.50524	8.9439	6.22379	5.91025	5.81748	6.08416	7.8978	9.28469	8.44084	10.2853	7.03536	7.32666	7.57933	7.35065	7.47689	7.45378	8.10924	8.08031	7.95433	8.11797	7.81748	8.03583	7.67553	7.70347	6.80616	6.37992	6.24489	5.8998	7.7844	7.7221	7.81261	6.31175	6.82172	6.72417	8.5522	8.87655
AT3G19640	257019_at	9.3904	9.65878	9.74435	9.19848	8.97538	9.18503	9.40405	9.05539	9.18203	9.2644	9.34893	9.13406	10.1379	9.90053	9.30516	9.41324	9.2616	9.23185	9.53039	9.51492	10.2095	10.0038	8.70663	9.06595	8.63367	8.98257	8.73427	8.35591	8.79261	8.71475	8.68038	9.03556	9.36301	9.27649	9.37968	9.40239	9.03786	9.32065	9.16615	9.00353	9.793	9.67446	10.1547	8.70653	9.22826	8.98726	9.06042	9.51936
AT3G04090	258584_at	11.0109	11.0982	10.9229	9.79156	10.5164	10.4852	10.1484	9.87591	11.0303	10.8734	11.0744	11.0827	10.9657	10.8459	10.4697	10.2282	10.9824	11.1284	10.9891	11.2419	11.2984	11.2942	10.3221	10.5469	10.3864	10.4371	10.5774	10.4499	10.8066	10.7234	10.543	10.6501	11.0249	10.8712	10.9828	10.8934	10.6214	10.2711	10.546	10.3751	10.4297	10.4898	10.0741	10.9747	10.8456	10.8333	11.0956	10.7183
AT4G32390	253427_at	9.96875	9.57183	9.58767	8.20333	9.1977	9.66404	10.3176	10.6522	11.0275	11.2041	9.07385	10.1131	9.25626	9.30135	10.2613	10.6241	11.1903	10.9087	9.37309	8.96861	8.55491	8.85356	9.53751	9.25768	9.5357	9.663	9.53666	9.52365	9.79559	9.60991	9.30807	9.65681	9.91316	9.80502	10.053	9.74511	10.5688	10.6119	10.7818	10.8254	8.97758	9.45026	9.10518	9.71887	9.4821	9.95323	8.13556	7.5929
AT4G39670	252908_at	5.41252	5.72607	5.33429	9.57304	8.79964	9.27691	5.20385	5.8464	6.79225	5.60516	8.07519	8.62182	7.21579	7.85599	5.89042	5.1544	6.68793	6.11933	8.29169	8.3222	7.1461	7.39158	6.41529	6.5296	6.67642	6.64009	6.47875	6.50553	6.17783	6.3342	5.73573	6.1272	7.51605	7.02238	7.18605	6.75465	9.32066	8.89366	9.07208	9.79891	10.6417	10.8345	10.608	7.03164	8.42407	7.66538	7.41385	6.94067
AT4G00895	255659_at	4.45657	4.60909	5.01469	4.72027	4.56032	4.74862	4.34123	4.90433	4.51494	4.30537	5.54548	4.65906	6.79319	7.13903	4.12019	4.82715	4.16648	4.22911	4.78687	5.56322	7.46241	7.71841	5.93249	6.15297	6.66814	6.19795	6.17676	5.96524	6.4947	6.10189	6.72387	6.62177	6.6901	6.21317	6.41544	6.64498	4.76526	4.77169	4.81555	5.25005	6.04596	5.54193	5.98547	4.46108	5.19525	5.3051	3.87055	4.19142
AT3G55320	251781_at	6.49389	6.54808	6.56896	5.28946	5.45091	5.84144	5.95392	6.11289	6.21657	5.96512	6.5298	7.41953	6.08888	6.05004	5.77321	5.95672	6.22123	5.96817	7.01838	7.31176	6.09003	6.09393	5.99176	6.05455	5.76979	5.6714	5.15352	5.23807	5.82209	5.7541	5.9843	5.90729	6.31715	5.97133	6.45567	6.56043	5.83581	5.56965	6.05439	5.76502	5.33239	5.23863	5.49864	5.72054	5.84461	6.26927	5.22891	5.11236
AT1G67940	260002_at	7.90447	8.58462	8.38023	7.01461	7.69286	7.68188	7.10209	6.89185	7.6336	7.51703	7.46393	7.16108	8.49277	8.38954	7.14014	7.51946	7.58099	8.28822	7.28694	7.98823	9.0084	9.26039	7.8332	8.24584	8.14118	7.92121	7.75507	7.66258	7.41227	7.82181	8.4568	7.72923	8.76209	8.30435	8.74159	8.30669	8.15597	8.00979	8.17066	8.30948	8.26906	7.86733	8.09597	8.60036	9.11461	8.8285	6.77104	6.34504
AT4G35335	253190_at	7.97553	7.81126	7.86065	7.91657	7.92959	8.19235	8.04288	7.94991	9.07739	8.96623	6.22883	7.29266	6.43033	6.3634	8.04743	8.31541	9.21169	9.16492	6.97933	6.89346	6.48836	6.24116	6.10248	6.85332	6.586	6.42669	6.26338	6.28502	6.09933	6.583	6.64074	6.99807	6.8491	6.72403	7.05498	6.86445	8.34093	8.67235	8.5712	8.83694	8.81528	8.46328	8.92929	7.81545	7.92277	7.96458	7.74799	7.50306
AT3G04800	259084_at	4.34564	4.21028	4.33312	5.22729	5.17312	4.6169	5.68708	5.86802	4.76654	4.91956	4.458	4.59175	4.47621	4.45837	5.83784	5.71634	4.99072	4.93219	4.45854	4.52503	4.51351	4.61633	4.73572	4.34725	5.13116	4.50214	4.51178	4.34782	4.7713	4.36102	4.52773	4.56249	4.95	4.9208	4.99853	5.0403	4.89346	4.80755	4.82799	4.65342	4.31571	4.54583	4.29445	4.33418	4.67934	4.31732	5.35104	5.24024
AT3G54820	251858_at	5.63504	5.70724	5.30194	5.96802	6.32402	6.67331	5.08817	4.89276	5.27563	5.15719	5.87368	5.88456	6.5756	6.5915	5.35058	5.1313	5.08973	5.22049	5.90013	6.15903	6.54706	6.9572	5.39464	5.40814	5.446	5.69668	5.69623	5.56685	5.36554	5.61049	5.18994	5.41817	5.28077	5.46926	5.93503	5.82252	4.8553	4.67915	4.81539	5.39264	5.15155	5.20996	4.86893	5.86309	6.28768	5.75589	6.73218	5.98822
AT4G23940	254181_at	6.49741	5.65676	5.78044	6.11311	6.6667	6.22116	7.36442	7.52593	6.85198	7.0764	6.27697	6.18954	5.98441	6.26952	7.7196	7.44684	7.04162	6.68667	6.18988	5.98083	5.94192	5.47816	5.60532	5.94598	6.20396	6.26694	5.7681	5.53076	6.26636	5.72927	6.2137	6.05927	5.86858	6.00361	6.06356	6.43496	6.46038	7.26377	7.03217	5.91203	6.45038	6.16957	6.2499	5.69287	5.82604	5.11881	6.46758	7.10075
AT1G09380	264505_at	4.44783	4.55821	4.62029	4.88333	4.58605	4.33216	4.54924	4.38144	4.5001	4.7413	4.86641	4.6774	4.53686	4.71176	4.93686	4.66961	4.42923	4.85684	4.44288	4.94169	4.98564	4.7263	4.42556	4.74459	4.83729	4.55633	4.38372	4.4646	4.46714	4.13092	4.58019	4.12917	4.83766	4.64071	5.36887	4.72449	4.3981	4.34554	4.24301	5.05775	4.5398	5.02338	4.28614	5.04492	4.82605	4.78628	5.11594	4.62424
AT1G54115	263171_at	8.95551	9.32587	9.48605	7.95411	7.98658	8.15009	7.9573	7.6921	8.37936	8.21683	8.42285	8.4134	8.97102	8.87528	7.96145	7.83355	8.50866	8.55409	8.51088	8.54994	8.74111	9.01112	8.15096	7.96804	7.87339	7.70669	8.13261	7.74141	8.05359	7.78974	8.17896	7.79531	8.46887	8.28384	8.50181	8.5261	7.90274	8.13209	7.83233	8.23563	7.63463	7.72626	7.68313	8.21516	8.05277	8.2092	7.63329	7.4667
AT1G34470	261164_at	8.00535	7.7731	7.87512	6.45207	7.25081	7.45358	7.4869	7.24122	7.7539	7.8941	5.81618	6.98703	6.68467	6.9704	7.42858	7.41756	8.25363	8.10131	6.87788	6.57643	6.81829	6.73267	6.57892	6.6988	6.48607	6.39634	5.89533	6.13308	6.12764	6.41558	6.75597	6.89459	7.13066	7.03629	7.38677	6.7906	7.29646	7.77251	7.56091	7.67484	6.99394	7.46622	7.39942	6.92492	6.62854	7.42585	5.92839	6.47361
AT2G47490	245152_at	9.3798	9.36349	9.16266	8.89277	9.07806	9.0346	8.17993	7.85646	9.07068	8.70732	9.31563	9.4809	9.26906	9.35306	8.52125	7.80229	9.24835	9.06128	9.55318	9.46756	9.67146	9.41929	8.96317	9.34365	9.16955	9.24838	8.67194	9.12102	8.84734	9.1398	8.99223	9.0149	9.43226	9.37603	9.50656	9.69934	9.7497	9.34568	9.47324	9.6793	9.60004	10.1211	9.43224	8.85866	9.43502	9.07997	9.5761	9.01248
ATMG00110	244945_at	4.65875	4.81975	4.49301	7.17593	7.17552	6.75677	5.75696	5.75483	5.44894	5.14977	5.22459	5.55004	5.50547	5.08929	5.55307	5.43584	5.22288	5.18363	5.55394	5.66418	5.42867	5.26783	5.41238	4.61544	4.91819	4.57803	4.61336	4.77156	6.07974	4.48468	4.36639	4.78842	5.12846	5.46976	5.56792	5.3483	6.87549	6.58237	6.83325	7.23749	5.17465	5.41965	5.41437	7.43631	7.09465	7.43995	7.27667	7.26133
AT1G56080	262084_at	6.08054	5.89714	6.08247	6.603	6.61259	6.99232	6.07101	5.59654	7.30895	7.12802	7.40279	7.68627	7.18406	7.52281	6.4889	5.91897	7.36702	7.30352	7.68468	7.58714	7.83639	7.18258	6.91654	6.86017	6.356	6.81816	6.71235	6.97063	6.74547	6.50982	6.70042	6.64722	7.17558	7.24338	7.39186	7.27198	7.10893	6.68599	6.86789	7.16263	7.74834	7.4112	7.85879	7.03144	7.29458	7.47152	6.57306	6.15508
AT5G17400	246427_at	7.38073	7.81854	8.06446	6.62089	6.72394	6.87774	7.44742	7.32966	6.82069	6.93684	6.86919	7.67694	7.38271	7.57315	6.80625	7.52561	6.75705	7.49182	7.2875	7.6656	7.12365	7.3092	6.14864	6.52285	6.5755	6.45391	5.98411	6.2199	6.13737	6.64277	6.60469	6.62954	6.96406	6.82543	6.80079	6.75028	7.06045	7.2248	6.9132	6.72296	6.42443	6.99735	6.88275	6.74045	7.20947	7.0348	6.8387	6.8187
AT1G17840	255889_at	4.25854	4.59357	4.37166	4.84631	4.11579	4.10468	4.05118	5.04189	4.19431	4.02508	4.69196	4.37748	4.46152	3.89427	4.24929	4.89452	4.26208	4.33743	4.7942	4.2924	4.65961	4.28416	4.10483	3.78012	4.18681	4.58549	4.16598	4.38726	4.03473	4.29616	4.17977	4.12768	4.36964	4.40532	4.44776	4.3142	3.80914	4.12445	4.03612	4.15803	3.98617	4.22982	4.29722	4.39444	4.14404	4.36322	5.53477	4.71227
AT3G47750	252381_s_at	3.17495	3.11575	2.93838	3.80915	4.2626	3.73414	3.34485	3.67865	3.04329	3.3475	3.31535	3.44974	3.20147	3.1425	3.62465	3.46072	3.29591	3.22765	3.19994	2.98085	3.25373	3.04764	3.02455	2.7731	2.98832	3.35353	3.30511	3.22703	3.37212	2.92256	3.24212	3.00115	3.13958	3.02378	3.33252	3.33761	5.3559	4.4188	4.41416	5.15691	5.15921	4.87538	5.29881	3.40342	3.19128	3.22008	3.26366	3.29375
AT3G13320	257662_at	9.3903	9.28243	9.06306	8.04528	8.88362	8.94073	8.4188	8.30883	9.28569	9.45943	8.72156	9.69327	8.72714	9.05876	8.71795	8.21711	9.87632	9.9667	9.61712	9.40533	8.72096	8.7666	8.74645	8.58022	8.44179	8.8792	8.69836	8.71248	8.74501	8.57962	8.50828	8.99188	9.05911	8.92679	9.15239	9.04629	10.1345	9.64957	9.99389	9.93401	8.3857	8.44918	8.22304	9.15087	9.73576	9.92579	8.47451	7.88832
AT4G22840	254281_at	7.0992	7.03776	7.13531	5.80442	5.7646	6.31091	6.09135	6.08707	6.71029	6.79961	6.45747	6.07908	6.79262	6.69143	6.49698	6.66217	6.8923	6.98308	6.40287	6.72923	7.405	7.29352	5.73368	6.35646	5.75839	6.45955	6.21306	5.79072	6.07576	6.43569	5.83491	6.45356	6.66415	6.79422	6.50004	6.46061	6.44178	6.19598	6.58965	6.45178	6.65784	6.89173	6.39371	6.92688	6.7084	7.15066	5.97058	5.82783
AT2G21050	264025_at	6.77752	6.59004	6.52908	5.85915	7.18609	6.88231	8.60559	8.92645	6.45453	6.94614	4.45405	5.06665	5.30705	5.01028	8.61233	8.67193	6.74322	6.00847	5.24036	4.78308	4.93406	4.93797	6.91308	6.93683	7.16518	7.03748	6.60287	6.90267	6.75263	7.06715	7.20685	7.23273	7.73747	7.36468	7.19501	7.51761	6.07949	5.51472	5.8887	5.415	9.3536	9.30095	9.50142	4.5598	4.79784	4.64061	6.89827	8.56693
AT5G19760	245939_at	11.8981	11.6808	11.7945	10.4547	11.597	11.8231	12.0509	12.0377	12.5747	12.7149	11.9114	12.4208	11.6955	11.5323	11.97	12.1166	12.6017	12.7026	12.0631	12.1355	12.1498	12.0951	12.1754	12.1451	12.0326	12.1407	12.1572	12.2151	12.4018	12.1077	12.0685	12.548	12.6758	12.5687	12.6419	12.5312	12.3235	12.3611	12.291	12.1529	11.8077	11.999	11.8426	11.9499	11.9018	11.9978	11.2662	11.2226
AT5G11960	250347_at	9.0822	9.14278	9.0348	6.91997	7.52414	8.0272	7.76477	7.67999	8.5886	8.52886	8.90452	9.62003	9.04819	9.07803	7.76448	7.65382	8.79748	8.81824	9.44461	9.56795	9.14326	9.40132	8.68579	8.37561	8.35252	8.35578	8.1275	8.39642	8.04913	8.32028	8.33851	8.44061	9.08643	8.7673	9.17113	8.74215	8.27206	7.87833	8.2064	8.57404	8.09313	8.2285	7.96193	8.19721	8.50199	8.61624	8.17531	7.57335
AT5G58270	247806_at	8.64789	8.36333	8.47712	8.05758	8.62255	8.09425	8.95223	8.83	8.57022	8.65715	7.88626	8.17872	8.23305	8.28192	8.83263	8.98153	8.57128	8.5972	8.26351	8.27271	8.05721	8.42054	7.41531	7.70259	7.37031	7.22089	7.6354	7.57366	7.62355	7.5354	7.54345	7.43576	7.69365	7.81041	8.00284	7.96624	8.42308	8.58296	8.37419	8.12516	8.88955	9.12733	8.87105	7.73122	7.88943	7.78744	8.10566	8.45166
AT3G62700	251227_at	9.36648	9.23892	9.23517	7.15786	6.66593	6.99099	8.02551	7.70852	8.99882	8.68045	7.37387	6.84447	8.94669	8.38007	8.42591	8.16893	9.01464	8.46362	7.75153	7.5986	8.7274	8.49733	7.92381	7.94386	7.99989	8.19143	7.94309	8.18715	7.90241	8.19058	8.45768	8.05342	8.45868	8.53965	8.38359	8.29818	4.8765	4.75983	5.33971	5.89224	6.1946	5.93222	4.98179	8.11204	7.81474	8.05465	7.93957	8.20775
AT4G25350	254060_at	5.59697	5.43361	5.4663	5.16833	5.39191	5.84919	3.94888	4.02333	6.03213	5.4427	4.49027	5.7798	4.48701	5.29197	4.4936	4.29891	6.6916	6.28145	5.21708	5.71872	5.50678	5.87443	5.03532	4.65146	4.88834	5.30766	4.84267	4.97853	4.57172	4.59507	4.77943	5.18672	5.81363	5.74519	5.40893	5.08709	6.50956	6.02359	6.40028	7.28163	4.4058	4.4203	4.10812	4.17826	5.87335	6.45133	4.71948	3.99424
AT5G66650	247047_at	7.12044	7.32897	7.6629	9.41965	8.94931	9.5798	5.89256	6.87184	5.29473	5.8305	5.59196	7.24923	6.74573	8.80862	5.76242	7.02877	5.22146	5.2956	5.6977	5.96752	6.36586	8.06934	5.81418	6.10983	5.56619	5.59388	6.25064	5.9047	6.33349	6.28861	6.3071	5.54704	5.75479	5.62169	6.21713	6.50208	9.18117	9.62824	9.02396	9.17655	10.8919	10.7662	11.0977	9.36531	9.53292	9.40445	9.87193	9.13766
AT5G03910	250885_at	6.81779	6.66874	6.93681	6.46899	5.94007	6.22594	6.98547	7.356	6.31186	6.56599	5.97302	6.37294	6.61667	6.65102	6.20131	6.92907	6.30349	6.47889	6.21289	6.46852	6.10841	6.69228	5.78036	6.46153	5.90162	6.34702	5.5351	5.1099	5.82709	6.10249	6.34136	5.668	6.21785	6.36553	6.59645	6.42744	6.3684	6.59416	6.34277	6.313	6.35007	6.16404	6.61083	5.76002	5.8848	6.29609	5.95582	5.91064
AT1G31770	246580_at	8.43286	8.38455	8.57249	7.96148	8.24078	8.76448	7.18525	5.61311	7.60417	7.41998	8.83881	7.45621	9.78036	9.23184	6.8584	6.26107	7.72145	7.39683	9.21618	8.24979	9.05656	8.42418	8.69169	8.63055	8.56968	8.64234	8.31439	8.22794	7.87926	8.24224	8.50939	8.38597	8.99393	8.93056	9.02733	9.06817	5.2042	5.54414	5.65188	6.32124	7.60709	7.91841	6.87678	6.23338	6.97631	6.68516	7.59161	7.34479
AT5G01500	251106_at	8.37082	8.50422	8.41975	7.55884	7.38512	7.95363	8.85875	8.57972	8.27832	8.57347	8.09233	7.53791	8.83372	8.51132	8.43318	8.71306	7.65692	7.70642	7.6937	7.62696	8.36596	8.35986	7.52109	7.49573	7.59636	7.7213	7.67023	7.96019	7.61788	7.09021	7.72296	7.58886	7.75645	7.78914	8.02672	7.74415	7.69683	7.68534	7.80935	7.62316	7.83144	7.4642	7.65308	7.19558	7.35814	7.50236	8.35738	8.34004
AT2G31530	263425_at	6.8157	6.61834	6.51007	6.02545	6.33107	5.53405	7.66	7.725	6.47346	7.19609	5.01565	5.33469	6.18801	6.11643	7.66875	7.7266	6.65559	6.45061	5.85684	5.59767	5.84757	5.81109	5.45278	6.06902	6.23175	6.0392	5.09566	6.52732	5.95092	6.22059	5.81965	5.9303	5.96364	6.00321	6.27656	5.99723	6.91307	6.79647	6.90627	5.92685	6.21038	6.86849	6.80207	4.9871	5.61078	5.38711	5.61617	6.21427
AT1G80680	261909_at	8.44454	8.37032	8.62222	7.35456	7.88331	7.59764	9.19827	8.71264	8.29336	8.33571	6.62403	6.97445	7.46607	6.95234	9.01261	9.0306	8.42781	8.36074	7.10201	6.65365	6.93757	6.74688	7.39913	7.78333	7.79429	7.77396	7.68002	7.75835	7.98093	7.53213	7.80513	7.54103	7.71747	7.77993	7.92657	8.0077	8.2224	8.46764	8.22439	7.09049	7.42469	7.57129	7.8577	6.61642	6.09849	6.51602	6.39062	7.05318
AT3G24290	257162_s_at	7.46578	8.03282	7.99744	5.33083	5.19677	5.77012	3.88598	4.42548	6.14066	5.19243	8.07412	7.74443	9.22091	8.88131	4.43958	3.47649	6.83396	6.22565	7.9333	8.35325	8.28102	7.938	7.6562	8.67759	7.61687	8.14459	6.75633	7.515	6.76857	7.31044	7.67766	7.26159	7.86477	7.3107	8.44657	8.63552	6.40705	5.60153	6.30203	7.29666	6.2201	6.32246	6.313	5.35712	7.63637	7.3433	3.11629	3.21245
AT3G24300	257162_s_at	7.46578	8.03282	7.99744	5.33083	5.19677	5.77012	3.88598	4.42548	6.14066	5.19243	8.07412	7.74443	9.22091	8.88131	4.43958	3.47649	6.83396	6.22565	7.9333	8.35325	8.28102	7.938	7.6562	8.67759	7.61687	8.14459	6.75633	7.515	6.76857	7.31044	7.67766	7.26159	7.86477	7.3107	8.44657	8.63552	6.40705	5.60153	6.30203	7.29666	6.2201	6.32246	6.313	5.35712	7.63637	7.3433	3.11629	3.21245
AT1G80510	260290_at	7.90285	8.31667	8.15714	7.00266	6.77678	7.53162	6.54641	6.84338	7.6771	7.73777	7.15594	7.53303	7.39061	7.25907	7.16775	7.03688	7.95642	8.08264	7.48921	7.59071	7.48643	7.53034	6.88147	6.8383	6.79651	6.40342	7.0054	5.82988	6.37595	6.55466	6.93953	6.63636	7.11413	7.18724	7.34701	7.11451	7.4448	7.47675	7.80719	7.85295	7.95895	8.18702	7.89771	6.93549	7.55352	7.69684	6.61556	5.79052
AT1G70940	262263_at	7.71009	7.4665	7.49196	7.83465	6.97804	7.05552	5.86346	5.90012	6.46407	6.85904	5.96884	6.1211	6.37393	5.9294	5.98432	6.0514	6.64217	6.32256	6.58374	6.37258	6.10194	6.19485	6.38954	6.76942	6.77624	7.03667	6.51075	6.85683	6.89333	7.35811	6.64261	6.9088	6.81739	6.76164	7.00051	6.89982	4.84126	4.29453	4.66584	5.11388	9.08423	9.06125	9.73089	5.72128	4.55845	4.998	6.86506	7.21708
AT2G37460	265962_at	8.3234	7.74627	7.8414	7.31575	6.93749	6.97332	5.20814	5.07216	5.6747	5.42026	8.25006	5.75131	9.38478	9.48762	5.53818	4.90407	5.49303	5.11935	7.34533	6.57806	9.32954	8.92471	8.92019	8.57088	8.10898	8.19659	8.15608	8.17104	8.10138	7.95587	8.01114	8.53677	9.1377	8.94578	8.84536	9.37606	4.59649	4.88365	5.06394	4.95547	5.54997	6.11669	5.23108	5.45573	5.86425	5.19361	6.43031	6.9115
AT4G22790	254301_at	6.38474	5.86791	6.10264	5.85909	5.34284	5.58219	4.6544	4.74092	4.87648	4.637	6.00038	5.26258	6.92082	7.08008	4.72515	4.52896	4.58561	4.39563	6.63498	5.97323	6.33277	6.29959	5.9009	5.97184	5.55524	5.61158	5.53167	6.17081	5.81051	5.92893	5.5682	5.20628	6.48326	6.00722	6.1519	6.44461	4.49222	4.569	4.48722	4.49138	5.03416	5.07299	4.5688	4.27137	5.26516	4.98304	5.30238	5.15495
AT1G04070	265041_at	5.73355	5.75519	5.84443	6.52933	6.76243	6.31792	7.87111	8.22039	6.94717	7.31727	5.6985	6.23082	6.1959	6.33443	8.01062	7.78679	6.96357	7.06038	5.89423	5.90318	6.3057	6.17048	6.36239	6.40187	6.77542	6.50622	6.86221	6.62494	6.60489	6.82857	6.46038	6.67018	6.62771	6.32827	6.80322	6.68446	6.85419	7.09554	6.82498	6.53939	6.49806	6.42416	6.57545	6.12725	6.11236	6.06865	6.28955	6.66432
AT5G62050	247460_at	8.7216	8.72647	8.57805	7.57608	8.29174	8.3992	9.44945	9.29414	9.15382	9.27589	8.03099	8.30579	8.40244	8.19964	9.35506	9.24861	9.13397	9.34057	8.31027	8.20568	8.25726	8.0753	8.79246	8.76375	8.77874	8.71137	8.43155	8.5493	8.65315	8.63962	8.76095	8.91522	9.17719	9.34931	9.18152	9.09595	9.00617	9.14568	9.10777	8.31108	8.5648	8.6683	8.45431	7.46058	7.65446	7.70432	8.02825	8.0132
AT1G78130	260054_at	6.95826	7.28243	7.45617	6.43157	5.60584	5.74793	6.11757	5.98021	5.93565	5.92921	5.99183	5.63716	6.73614	6.16365	6.06017	6.31841	5.91873	6.01566	6.07298	6.10382	6.77886	6.82181	5.59307	5.75742	5.92485	5.37028	5.24629	5.92445	5.74562	5.86086	6.13781	5.39074	5.91612	5.9136	5.94824	6.09617	5.48432	5.78618	5.88212	5.83182	6.30187	6.30587	6.5954	5.80975	6.03596	5.77179	6.04078	5.67911
AT5G52860	248277_at	4.10098	4.3802	4.23782	4.56601	4.65739	4.51581	4.77414	4.39861	4.46255	4.69938	4.682	4.83117	4.6781	4.72823	4.84206	4.78364	4.69102	4.61986	4.57374	4.80915	4.65531	4.91331	4.29247	3.9864	4.43865	4.38015	4.4173	4.1855	4.60911	4.27211	4.22554	4.36458	4.08737	4.26574	4.38518	4.57826	4.56819	4.74932	4.66728	4.84274	4.68085	4.83022	4.48423	4.74239	5.24968	4.89328	4.96377	5.40927
AT5G38030	249545_at	9.92919	9.95755	10.3552	4.45156	4.89935	4.94937	3.01541	3.37012	3.39492	3.19088	7.25927	3.93021	8.66508	8.54779	3.21086	3.4973	3.3744	3.26602	7.03495	6.98629	9.76143	9.87449	8.19765	7.95584	7.66305	7.78285	8.42977	8.09238	8.49959	8.34469	8.46854	8.89482	8.42538	8.83696	8.40515	8.43014	6.39999	6.32816	6.21184	5.48098	3.05925	3.2531	3.06284	6.44362	7.15142	7.17276	3.12558	3.18657
AT5G63850	247304_at	8.18886	7.91762	7.74515	7.40101	6.99403	7.24039	4.4288	4.37256	4.50543	4.42175	6.96432	4.97847	7.47942	5.74948	4.52725	4.45136	4.61395	4.44839	7.19154	5.39312	6.92676	5.9106	8.96976	9.23199	8.73665	9.16823	9.12734	8.80561	8.61351	9.02032	9.07466	9.00298	9.33904	8.98199	9.34514	9.52597	4.72789	4.63197	4.41416	5.09415	8.06833	8.07117	7.42561	6.4894	5.00452	5.24828	7.27246	6.60931
ATMG00730	263509_s_at	4.62356	5.30957	4.76955	8.91576	7.06798	7.50018	4.65578	5.48584	4.97274	5.04469	4.2511	4.81955	5.36345	4.66816	5.47351	5.0553	5.635	4.89129	5.48917	5.15441	4.92029	5.08654	5.10357	4.57354	5.32509	4.47649	4.65995	4.4894	4.77708	4.46453	4.83009	4.31594	5.11956	4.95983	5.50678	4.83387	6.64515	6.2496	6.64439	8.16218	5.3907	6.09853	5.91237	7.90716	7.33409	8.45727	7.86689	8.24332
AT4G27730	253887_at	6.33375	6.47959	6.1801	5.8546	5.71132	6.12161	4.3576	4.28328	4.43686	4.56356	6.27326	5.67515	5.44556	5.98829	5.05171	4.63024	4.59448	4.961	6.08274	6.40204	5.79057	6.20395	5.85674	5.10672	5.11333	5.17945	4.3793	4.60311	4.82787	4.61623	4.88989	4.77303	6.25731	6.00361	6.01366	5.60219	4.4153	4.8998	4.62278	4.89844	5.13304	4.83382	4.29601	5.53868	4.97567	6.01901	6.12402	5.85239
AT4G09640	255043_at	6.75657	6.49695	6.55612	6.04399	6.12978	6.01309	6.92061	7.16171	6.54356	6.97324	4.86791	5.56292	5.59105	5.6188	6.6426	6.80879	6.609	6.49576	5.84756	5.04408	5.24316	5.321	5.2466	5.44172	5.42443	5.46695	5.18491	5.83452	5.43574	5.23872	5.27496	5.97408	5.77818	5.39258	5.6545	5.67295	6.01431	6.58425	6.27224	5.41352	6.67497	6.68147	7.56351	5.42052	4.50695	4.92982	5.20431	5.22325
AT2G17270	264906_at	6.48744	6.37836	6.1854	5.52618	6.35074	6.07366	7.87582	7.35438	6.30015	6.84618	6.19606	6.17321	6.61349	6.7033	7.32397	7.44886	6.51125	6.22726	5.9893	5.84481	6.15936	6.45511	5.73947	5.72272	6.50154	6.113	6.05144	5.50167	5.95919	6.05535	6.02543	5.89026	6.2939	6.02696	6.33524	5.76588	6.78574	7.04619	7.10082	6.02565	6.03163	5.96526	6.2441	6.53375	6.38233	6.20865	6.12275	6.0708
AT2G04940	263344_at	7.63156	7.74039	7.93388	7.29007	7.48975	7.04827	8.50644	8.69062	7.68172	8.20253	6.80908	7.67814	7.67868	7.60408	8.51717	8.42341	7.87729	7.80239	7.21915	7.3761	7.41049	7.62744	7.43071	7.26385	7.40686	7.39814	7.38661	7.26028	7.30273	7.13404	7.39196	7.06866	7.63336	7.46362	7.86314	7.44169	7.69251	8.01775	7.77877	7.17613	7.33219	7.16158	7.49251	6.74294	6.97605	6.91855	7.21441	7.23876
AT4G30360	253615_at	7.22035	6.72425	7.09783	6.29857	6.57702	6.28935	6.55641	6.3561	6.65248	6.82169	6.29535	6.23513	6.84554	6.90989	6.5227	6.89994	6.64454	6.70858	6.71461	7.09484	6.93367	7.05463	6.58053	6.03229	6.22165	6.55197	5.97061	6.44512	6.54873	6.25492	6.29892	6.06979	6.73885	6.5212	6.87755	6.33935	6.49269	6.45407	6.46039	6.22425	6.77362	6.85243	6.89303	6.3021	6.68643	7.02121	6.6541	6.57166
AT1G51650	256184_at	9.88393	10.0397	10.0225	10.8849	11.2384	11.0402	11.0068	11.0072	10.9599	10.9211	11.1478	11.1734	11.0336	11.1394	11.0793	11.123	10.9986	11.179	11.0554	11.2546	11.2528	11.1865	10.5659	10.6035	10.6761	10.6967	10.8454	10.8473	10.6954	10.7561	10.8365	10.8895	10.8876	10.7229	10.8224	10.9219	11.2128	11.2161	10.9517	11.1085	11.0106	10.8023	10.9352	10.9175	11.1617	11.1003	11.4322	11.232
AT3G19490	258020_at	9.64338	9.23246	9.55778	8.71861	9.23977	8.5952	10.0032	9.49856	9.52695	9.44952	8.57649	8.58846	9.31783	9.17925	9.71029	9.79219	9.3228	9.28666	8.59476	8.40206	9.54023	8.99297	8.03725	8.50429	8.30385	8.54779	8.5265	8.90104	8.1477	8.46213	8.30373	8.4974	8.57593	8.59248	8.33148	8.75552	8.8939	9.01168	8.90857	8.92942	9.07043	8.9822	9.25865	8.88007	8.92605	8.76699	8.74431	8.946
AT3G20660	256697_at	6.90899	6.94036	7.15692	6.06083	6.68309	7.48996	5.8089	5.57642	7.54472	7.16286	7.05152	7.55927	7.58734	7.07064	5.86688	6.08111	7.29275	7.3642	7.51756	7.39506	6.87388	6.58275	6.67081	6.45328	7.09757	5.97527	6.55327	6.4599	6.38191	6.29061	6.29544	6.04367	7.09195	6.88561	6.86795	6.7988	6.56056	6.16151	6.16558	6.44114	6.09438	6.48786	5.53445	7.43985	7.28768	7.56391	6.78874	6.42342
AT4G08700	255117_s_at	4.32987	4.28089	4.26489	3.63138	3.75311	3.28888	4.20426	4.02066	4.10376	4.30792	3.48045	4.27243	4.29509	4.63183	3.84896	4.18128	4.01574	4.27356	4.21932	4.47437	4.24272	4.43413	3.5243	3.77005	3.71469	3.78676	3.50646	3.83381	3.80338	3.54472	3.49605	3.75879	3.9818	3.87515	4.0724	3.75462	3.91065	3.98142	3.82012	3.92627	3.96472	4.10735	4.48559	3.76171	4.04568	4.2748	3.70272	3.55709
AT5G41160	255117_s_at	4.32987	4.28089	4.26489	3.63138	3.75311	3.28888	4.20426	4.02066	4.10376	4.30792	3.48045	4.27243	4.29509	4.63183	3.84896	4.18128	4.01574	4.27356	4.21932	4.47437	4.24272	4.43413	3.5243	3.77005	3.71469	3.78676	3.50646	3.83381	3.80338	3.54472	3.49605	3.75879	3.9818	3.87515	4.0724	3.75462	3.91065	3.98142	3.82012	3.92627	3.96472	4.10735	4.48559	3.76171	4.04568	4.2748	3.70272	3.55709
AT3G10670	258916_at	7.28916	7.74286	7.4728	6.87142	7.38284	7.48674	8.48178	8.39797	8.07115	8.34559	7.12129	7.30608	8.29181	7.93831	8.20487	8.23972	8.14248	8.00329	7.52175	7.23193	7.48934	7.66105	7.82436	7.7552	7.57502	8.05686	7.87644	7.64336	7.71741	7.27398	7.68987	7.9573	7.98563	7.87055	7.98682	8.12213	8.27139	8.24601	8.21438	7.55832	8.15098	7.86904	8.30973	7.41531	6.95704	7.29647	7.1943	7.59752
AT3G28050	257299_at	9.40964	9.41605	9.62881	5.64861	5.79862	5.46615	6.53095	6.65422	7.04114	7.2906	7.04458	5.15489	8.40854	7.59879	5.62853	6.22832	6.09573	5.78034	5.91346	5.19256	9.03192	8.95139	7.61639	7.46499	7.28516	7.64504	7.64807	7.51301	7.48712	8.01615	7.59394	7.47556	7.41314	7.33222	8.04197	7.53978	4.52275	4.62178	4.62076	5.02377	5.23846	5.20724	5.10479	6.51635	6.45605	7.15231	5.81388	4.88282
ATMG00830	244912_at	5.57265	7.45217	6.67977	10.6864	10.03	10.2183	9.29515	9.47806	9.42451	9.40313	9.11759	9.24148	9.66257	7.11567	10.551	9.43035	10.0226	8.89876	10.0607	9.21155	8.43029	8.77223	8.45295	7.23419	8.68445	6.9719	8.67285	7.141	8.59493	6.81631	8.07392	7.3737	8.19132	8.29032	7.57164	8.61165	9.80212	9.84294	9.81483	9.00515	8.60219	8.65482	9.05237	10.7059	9.49571	10.1176	10.2816	10.6079
AT2G34690	267340_at	9.44187	9.91656	9.97417	10.1065	10.3587	10.0096	10.0433	10.0031	9.52645	9.73844	10.3069	10.5221	10.4306	10.3986	9.89101	10.0648	9.56824	9.91942	10.4905	10.7174	10.273	10.2971	10.1022	9.98522	10.0595	10.1171	9.85716	9.90412	10.0813	10.0847	10.0114	9.91456	10.1739	10.1968	10.279	10.2997	10.1582	10.3696	10.1355	10.0902	10.5483	10.6497	10.6207	9.97935	10.3864	10.2765	9.95861	9.82338
AT4G26670	253981_at	7.58712	7.90918	7.78925	7.10947	7.4394	7.76563	9.03273	9.0432	8.08573	8.61097	7.28559	7.36207	7.79706	7.67248	8.94065	8.98269	8.04661	8.25164	7.3596	7.2475	7.59546	7.2811	7.47013	7.75752	8.0318	7.90075	7.60921	7.92563	7.99976	7.66735	7.6318	7.71599	7.93811	7.7819	7.93895	7.77642	6.99742	7.45232	7.13108	7.05696	7.8268	7.77442	7.81809	7.32914	7.10078	6.92158	8.29715	8.06247
AT2G38330	267027_at	6.97837	6.85113	6.90689	5.72947	5.86968	5.61332	7.34324	7.13496	6.29681	6.67847	5.40188	6.31783	6.35136	6.48582	6.64901	7.43158	5.96662	6.39511	5.61117	5.73803	5.97299	6.03579	4.84725	5.65107	5.49962	5.49134	5.37914	6.26018	5.64308	5.36614	5.5759	4.91443	5.43998	5.43432	5.59171	5.39173	6.2679	6.47511	6.36234	6.19909	6.95131	7.29527	7.39923	5.71735	5.87241	5.98963	5.45309	5.60592
AT2G05760	263314_at	5.55258	5.38714	5.69603	6.06265	5.42542	5.69486	6.6758	6.55739	5.34475	5.94634	5.39225	5.3384	5.43949	5.42581	6.38751	6.71888	5.5098	4.9068	6.77705	5.42862	4.96495	4.52483	4.20512	4.76606	4.74772	4.54213	4.45966	4.58698	4.96608	3.95848	4.70138	4.87056	4.81593	4.83255	4.79259	4.65855	3.94776	3.87764	3.8436	3.80874	4.96492	4.76961	4.30002	4.25821	4.13928	4.30532	4.81057	5.05577
AT5G19600	245912_at	4.80166	5.06998	4.62259	6.12314	5.49898	4.71228	4.74014	4.86493	5.09671	4.91665	5.45323	4.99883	4.8861	4.73996	5.30493	4.80585	5.05839	5.12763	4.94685	5.18701	5.1369	5.04907	4.88534	5.01999	5.5988	5.17825	5.68433	4.81834	5.31594	4.9857	5.18691	4.65587	5.05913	5.07582	5.26056	5.11864	4.93924	4.90929	5.00436	5.30466	4.97259	5.53028	4.9494	5.40732	5.3329	5.19146	5.7528	6.18322
AT3G13620	256650_at	8.01898	8.13205	8.03735	6.89307	6.74294	7.03788	8.97225	8.61727	8.58476	8.60195	6.77981	6.65062	7.20833	7.17297	8.73984	8.94482	8.51989	8.12806	6.76891	7.18146	6.55886	6.86769	6.64224	6.41966	6.92586	6.68351	6.96316	6.44213	6.93923	6.69133	6.72354	6.78245	6.7802	6.40566	6.90815	6.62612	6.7531	7.41782	6.99228	6.58125	6.57496	6.47693	6.76146	7.50849	7.2239	7.00834	7.27075	7.40789
AT2G21410	263764_at	10.5588	10.5451	10.3232	9.29713	9.14969	9.78524	8.92568	8.61216	9.85413	9.68556	10.0834	10.3214	9.77622	9.77339	9.18743	9.06831	9.91359	10.0334	10.4795	10.6494	10.1217	10.0237	8.97972	8.76458	9.19367	9.01327	9.25279	8.86398	9.32274	9.3951	9.29075	9.21039	9.09705	9.09963	9.36384	8.85029	9.44935	9.33663	9.59045	9.61933	9.32407	9.3536	9.07708	9.80023	10.1849	10.0358	9.92518	9.84574
AT5G20650	245999_at	10.0659	9.93776	10.1753	10.7664	10.5487	10.7037	9.07867	9.56595	10.6325	10.3124	11.2034	11.0737	11.0642	11.0281	9.7326	9.82687	10.6852	10.6487	11.1759	11.2945	11.3799	11.234	10.629	10.5374	10.8436	11.0174	10.9789	10.7993	10.8948	10.924	11.1065	10.7563	10.8828	10.7668	10.9761	10.6539	10.1705	9.53221	10.1054	10.7068	10.6842	10.2531	10.3037	11.0623	11.2113	11.3009	11.0456	10.9669
AT1G17260	262528_at	3.91328	3.83906	3.98504	4.009	3.82082	3.54317	3.62573	3.715	3.95951	4.0128	3.7564	4.03256	3.79854	4.0836	3.90766	3.66778	3.8008	3.95098	3.89875	4.13727	3.91834	3.97162	3.49071	3.75804	3.47443	3.6697	3.66562	3.72503	3.67782	3.83196	3.60132	3.59706	3.81651	3.62063	3.88056	3.82867	4.34348	4.40434	4.02514	4.1994	4.40945	4.31061	4.1596	3.56664	4.08687	3.82463	3.65994	3.67949
AT4G01660	255594_at	9.85942	9.83106	9.70904	8.29784	9.03508	9.14946	9.80296	9.42389	9.60168	9.69582	9.46526	9.76989	9.59945	9.59709	9.8797	9.58368	9.66974	9.69776	9.46107	9.0858	9.7417	9.3082	9.03331	9.0933	9.16966	9.27469	9.32416	8.96294	9.33707	9.22263	9.4785	9.36874	9.10894	9.05059	9.37725	9.20157	9.04253	9.27411	9.19278	9.38697	9.39943	9.06056	9.05444	9.50176	9.61035	9.32494	8.70947	8.86012
AT3G12030	256637_at	6.75157	6.95665	6.81799	7.20602	8.15645	7.93053	7.8529	8.00976	8.51054	8.55099	7.12624	7.96848	7.59305	7.51575	8.17812	8.05335	8.82039	8.93673	7.86702	8.06724	7.8527	7.40966	9.17975	9.08733	9.20086	8.90676	8.83621	8.89747	8.99383	9.11947	8.88241	9.03054	9.48312	9.43976	9.20831	9.50641	8.32071	8.15376	8.42511	8.47825	8.0266	7.63572	7.84541	7.84433	8.36467	8.46654	7.94897	7.63995
ATMG00160	244950_at	4.3005	4.05557	4.15272	8.06542	7.27442	7.34404	5.0099	5.17964	4.97427	4.97512	4.81663	4.66729	5.48414	4.84183	5.6875	5.133	5.42079	5.16698	5.31242	5.13039	4.84192	4.97442	5.09092	4.63997	5.27426	5.03349	5.47387	4.74805	5.1844	4.20962	4.52839	4.54871	4.88281	4.90769	5.131	5.03926	7.99741	7.5481	7.51	7.8146	6.57912	6.98806	7.30554	8.19929	8.02025	8.5268	7.08097	7.34608
AT5G05820	250743_at	8.75067	8.63227	8.60232	8.37151	8.83009	9.04672	7.74773	8.01164	8.9596	8.69461	8.24982	8.98788	8.25052	8.45915	8.37258	8.00625	9.20367	9.17064	8.84546	8.55081	8.2128	8.01678	8.05526	7.96114	7.45213	8.04823	7.79013	7.70861	7.84522	7.73684	7.85351	7.9487	8.26011	8.18265	8.2455	8.20635	9.42093	8.89807	9.32619	9.56898	10.2867	10.4519	10.2273	7.99534	8.79154	8.65692	8.07481	8.02693
AT3G14410	258371_at	9.14157	9.15119	9.37437	9.01514	9.22104	9.28046	8.50533	8.10354	9.51549	9.16731	9.12363	9.46326	9.59852	9.4354	8.69222	8.43938	9.45114	9.50754	9.43747	9.6646	9.59968	9.4851	8.27025	8.15894	8.2959	8.14755	7.90325	8.16815	8.37937	7.87478	8.19947	8.13061	8.36961	8.37861	8.62468	8.23347	8.91387	8.63842	8.73778	9.03338	9.70762	9.89559	9.95899	8.95945	9.39993	9.34182	9.30972	8.92878
AT1G50740	246631_at	7.74172	7.97541	7.80778	10.3462	9.34161	9.99667	7.61457	7.85027	8.54333	8.33521	8.67825	8.97327	8.67609	9.41713	7.31061	7.8686	8.25358	9.22587	8.64996	9.04003	9.08962	9.30812	8.95514	9.00473	8.71617	8.67987	8.328	9.04408	8.78886	8.60735	8.91579	9.04538	9.28639	9.47448	9.16771	9.20932	9.11697	8.93686	8.94455	9.80658	10.7782	10.927	11.1781	8.90261	9.44382	9.34483	11.2239	11.0586
AT5G14940	246566_at	5.772	5.93155	6.17779	5.46128	4.78456	4.6448	4.29905	4.33171	4.08632	4.21775	4.65524	4.29005	5.78967	5.47288	4.37038	4.21496	4.09204	4.58152	4.14917	4.48915	5.07848	5.17685	5.55824	5.00505	5.11194	5.1281	5.53943	5.04138	5.37925	5.55737	5.41897	5.04191	5.66374	5.51041	5.65857	5.31819	3.91081	4.34998	4.24539	4.69167	4.31866	4.78746	4.28861	4.41597	4.46414	4.34569	4.97518	4.89139
AT5G50790	248496_at	4.70677	4.90228	4.58111	5.31356	5.22545	4.82991	4.96474	4.71608	4.90668	4.82994	5.1293	4.9703	4.96548	4.81758	5.05896	4.79098	4.97852	4.88954	4.9835	5.21559	4.89322	5.04978	4.75951	4.51952	5.13926	4.6409	5.20178	4.70555	5.11536	4.79906	4.88989	4.405	4.86158	4.71198	4.95124	4.71817	4.92367	5.0306	4.86641	5.10153	4.69997	5.17709	4.93746	5.15436	5.55711	5.15545	5.3863	5.22281
AT4G27720	253891_at	9.75085	9.28395	9.30879	8.65679	8.75487	9.30907	8.65336	8.65352	9.43049	9.52352	7.49235	8.05087	8.03151	7.91065	9.04304	8.64629	9.7647	9.46488	8.76571	7.28151	7.85287	7.23833	8.08487	8.15856	7.99655	8.26475	8.24393	8.25992	8.41539	8.08895	8.2745	8.97424	8.56747	8.38755	8.29769	8.33076	8.9052	9.45671	9.29104	9.46523	8.35283	8.46409	8.06154	8.87728	8.45522	8.57663	8.35594	7.82986
AT1G15990	261786_at	3.67249	3.81771	3.62024	3.89849	3.78667	3.84414	3.82905	3.76728	3.94887	3.75373	3.62873	3.82057	3.76449	3.75901	4.0469	3.6861	3.74097	3.99505	3.80481	3.86997	3.84332	3.97457	3.63841	3.61751	3.82601	3.72186	3.60744	3.66062	3.75041	3.54952	3.65799	3.68595	3.50146	3.53341	3.86608	3.7684	3.60062	3.65019	3.69729	3.99879	3.74285	3.73309	3.79403	3.83632	4.02112	3.84829	4.21573	4.12191
AT2G28900	266225_at	6.76745	7.0222	7.38472	9.32273	8.72072	8.63777	7.70228	9.12352	6.15225	6.41681	6.17764	6.28043	7.38546	7.02194	7.5722	8.53977	5.63724	6.12351	6.13292	5.96494	6.88058	6.90441	7.99364	8.4223	8.1109	8.47752	8.15321	8.52477	8.3459	8.45878	8.3462	8.35769	7.84116	7.90419	8.19216	8.58647	8.88982	8.76009	8.9319	8.32111	11.794	11.3133	11.8862	6.1991	6.16186	6.38552	8.21085	9.17071
AT5G59740	247687_at	7.19494	6.96069	6.97953	6.45977	7.18194	7.21803	8.16089	8.39949	7.80212	8.32858	5.45187	6.14419	6.40447	6.0322	7.96229	8.55354	8.18903	7.91334	6.32767	6.01248	6.18968	6.15226	5.98531	6.3957	6.75138	6.82708	6.00966	6.25987	6.762	6.79049	6.22214	6.4488	6.66439	6.30613	6.49554	6.24553	7.63788	7.81954	7.99395	7.56175	7.7431	7.93736	8.07479	6.75145	6.20378	6.12432	6.58656	6.90848
AT3G11320	256250_at	9.85437	9.89597	9.76682	8.28166	8.72412	8.75251	8.08739	8.17908	9.00284	8.95622	9.76977	10.2724	8.81611	8.91911	8.74504	8.46717	9.40748	9.29082	10.359	10.148	8.84353	8.77288	8.48583	8.31318	8.54065	8.70018	8.68035	8.41143	8.33554	8.42431	8.64901	8.87458	8.58959	8.6989	8.53665	8.58553	9.1498	9.11022	9.27481	9.2235	8.8674	8.90271	8.61412	9.24823	9.72903	9.71922	8.79941	8.40273
AT1G22540	261925_at	9.64817	9.49816	9.59493	7.83825	7.73519	7.94	7.13246	6.91387	7.71542	7.2082	10.1143	10.2555	9.07335	9.84257	6.93317	7.2143	7.62795	7.69836	10.3268	10.6284	9.93802	9.76761	7.65752	7.54095	7.68262	7.47281	7.67066	7.83881	7.57841	8.02159	7.7755	8.08922	7.84258	7.54515	7.78132	7.73857	7.9721	7.50268	7.35403	8.20787	6.48139	6.53212	6.05334	9.25458	9.36503	9.50161	7.99808	7.22531
AT1G21870	260850_at	3.74847	4.06143	3.9465	4.41109	4.17867	3.91318	3.83615	4.01185	3.9762	4.34617	3.83711	4.25458	3.97318	3.85209	4.29147	4.50947	4.12374	4.22462	4.03382	4.06483	3.84378	4.65238	3.57795	3.82884	4.25946	3.76945	3.98117	4.01253	3.77757	3.65984	3.81035	3.977	3.81608	3.74066	3.78336	3.94256	4.04069	3.99952	4.00072	4.52205	4.72074	4.9154	4.25837	3.67513	4.52109	4.21518	3.97538	4.31802
AT3G23550	258100_at	5.80818	6.08187	6.26726	5.89979	5.76295	5.76475	7.498	6.79637	7.17739	6.94986	5.2385	5.7112	6.25032	5.73403	7.72472	7.3247	7.54495	6.82714	5.61229	5.57327	6.09009	5.79169	5.43262	5.72214	5.79333	5.3948	5.26503	5.41383	5.50884	5.43917	5.53145	5.54332	6.26398	5.82578	5.69986	5.7726	5.39069	5.87677	5.55154	5.80062	4.73829	4.98467	4.84474	5.63786	5.6893	5.84409	5.79002	6.0668
AT3G02050	258860_at	6.86601	6.86194	6.89111	5.729	6.30922	5.8321	7.24242	6.91481	7.13232	7.18481	6.27913	6.18111	6.90472	5.96602	7.22376	7.16822	7.07435	6.78859	6.23349	5.9031	6.13369	6.01211	5.63097	6.44787	6.15331	6.00931	6.60959	5.96524	5.84532	5.79272	6.04795	6.10334	6.28897	6.43326	6.09504	6.28479	5.87419	6.73035	6.23682	6.06028	6.00233	5.93781	6.04076	6.03622	6.0485	5.99859	6.13269	6.11298
AT2G40900	245090_at	8.86621	9.33745	8.94844	7.59573	7.11444	7.3474	4.7333	4.90942	5.6694	4.86794	8.29721	6.80699	9.12572	9.09642	5.28262	4.71225	4.95395	5.4522	8.20429	8.25397	8.78533	9.02009	7.99927	8.41113	8.29012	8.33899	8.43989	8.76382	8.29091	8.81387	8.88146	8.50366	8.72899	8.35039	8.5984	8.10305	4.77935	5.27787	4.94121	5.54646	7.01469	6.85327	5.74379	5.81685	6.2844	5.87769	7.347	7.1625
AT4G03950	255359_at	4.27871	4.20978	4.32908	4.3843	4.45401	4.1433	4.24461	4.24678	4.69941	4.46492	4.0649	4.27841	4.28546	4.30416	4.6244	4.56989	4.39852	4.56094	4.29094	4.40069	4.26944	4.38018	4.01235	4.25116	4.0126	3.85574	4.09385	3.88164	4.15281	4.19389	4.01997	4.30158	3.78515	4.30234	4.25465	4.29412	4.2093	4.06136	4.3763	4.31614	4.11182	4.6725	4.23062	4.26588	4.75766	4.5785	4.72432	4.81304
AT2G37910	266107_at	4.55304	4.75371	4.50558	5.66199	4.98692	4.99798	4.89759	4.48412	4.58221	4.53962	5.71171	4.77133	4.72854	4.46574	5.04488	4.5649	4.70396	4.80655	4.56485	4.80438	4.94796	4.70094	4.15187	4.24646	4.53899	3.96033	3.99748	4.72155	3.91673	4.49958	4.34208	4.26659	4.25408	4.59197	4.41407	4.26457	4.89861	4.77038	4.91909	5.03442	4.79295	5.31737	5.20753	6.13025	5.048	4.67181	6.27032	6.10205
AT5G55930	248037_at	4.32135	4.46517	4.10563	5.16595	4.7786	4.42821	4.91357	4.45322	4.49246	4.63699	4.70301	4.65231	4.72571	4.51651	4.82899	4.73175	4.64468	4.41233	4.30962	4.93971	4.83017	5.00614	4.2744	4.37736	4.53899	4.51342	4.9411	4.54751	5.1032	4.53175	4.68683	4.58943	4.39821	4.6093	4.49194	4.43824	4.37611	4.47434	4.32323	4.56471	4.43141	4.63498	4.61361	4.67397	4.88626	4.69126	5.37733	4.7127
AT5G22910	249884_at	3.52579	3.59676	3.35315	3.69675	3.52326	3.42759	3.45922	3.49715	3.62741	3.65921	3.77477	3.73067	3.84892	4.04986	3.74402	3.5559	3.66305	3.63938	3.65179	3.81825	3.8744	3.90521	3.4173	3.71339	4.14053	3.57028	3.93369	3.71616	3.81217	3.60302	3.82463	3.66492	3.51603	3.6032	3.68309	3.72197	3.69823	3.66577	3.5226	3.8335	3.64538	3.70391	3.5887	4.02257	3.65383	3.72225	3.93569	3.55199
AT1G20350	255941_at	3.64713	4.01701	3.43239	4.18843	3.5872	3.85593	3.81272	3.88645	3.85933	3.88937	4.06664	3.79507	3.85899	4.16152	4.01953	3.80077	3.89428	3.81524	3.77754	3.91602	3.5842	4.24515	3.89935	3.68704	3.83145	3.47246	3.92672	3.90993	3.27866	3.92312	3.69051	3.70278	3.9537	3.85042	4.10205	3.75758	3.74005	3.66404	3.45721	4.21236	5.01587	5.06441	5.23555	3.91635	3.73749	4.00718	4.19838	4.05925
AT1G28010	259579_at	3.45697	3.4633	3.17298	3.75882	3.61987	3.52203	3.4914	3.59501	3.26013	3.54104	3.37393	3.58241	3.56638	3.5158	3.47896	3.54935	3.37097	3.47282	3.43253	3.50198	3.37051	3.66569	3.44781	3.44082	3.5441	3.56408	3.54134	4.09341	3.23409	3.25529	3.47542	3.59771	3.46654	3.53956	3.70341	3.45508	4.45193	3.56246	3.82068	3.7942	3.44318	3.42882	3.42089	3.50468	3.68807	3.28697	3.72532	3.82848
AT1G18880	261425_at	11.1048	11.2835	11.2896	10.2765	10.6273	10.9575	7.76248	7.01129	7.45449	6.79646	10.4454	9.4444	11.1037	11.0556	6.99047	7.06495	6.68246	6.0355	10.8493	10.3909	11.0358	11.0545	10.697	10.704	10.6789	10.8198	10.8876	10.4735	10.5592	10.7191	10.9622	10.7418	11.0887	10.7752	10.8199	10.8455	5.48728	5.81797	5.19964	6.92565	9.62409	9.5233	8.51131	8.29984	8.85908	7.7423	10.2686	10.4703
AT3G58970	251508_at	6.48192	6.58287	6.65628	6.3102	6.37902	6.3703	6.08092	5.80614	5.99201	5.83642	6.39351	6.08132	7.10239	6.81899	5.779	5.66096	6.09011	6.00472	6.71244	6.64382	7.21059	7.0421	6.23136	6.28651	6.17483	6.05898	6.21738	5.80362	5.95854	6.37686	6.37737	6.14799	6.27672	6.24707	6.46585	6.31192	5.70118	5.91689	5.93611	5.86074	6.23119	6.57076	6.72738	6.43187	6.42247	6.53679	5.43972	6.03629
AT2G17260	264853_at	4.67729	4.64639	4.76978	5.07977	4.79749	4.68027	4.78699	4.83601	4.37379	4.47913	4.4656	4.40038	4.79395	4.51878	4.83162	5.192	4.41525	4.53506	4.34026	4.31657	4.59804	4.51613	4.89063	4.61101	4.45472	4.52861	4.66231	4.53427	4.74355	4.70507	4.69256	4.57596	4.6706	4.68993	4.70357	5.05685	4.61914	4.6302	4.50836	4.44826	4.84455	4.53489	5.19001	4.41575	4.1857	4.32686	4.88203	4.80625
AT5G60770	247591_at	4.07622	4.21609	3.92208	4.74157	4.32328	3.97502	4.3478	4.26139	4.42228	4.54606	4.39488	4.34283	4.47894	4.40855	4.35543	4.36294	4.51425	4.56341	4.20716	4.35668	4.36733	4.47345	4.16495	3.81545	4.37413	3.94008	4.45385	4.49229	4.45635	4.10421	4.04431	4.25332	3.86719	3.94913	3.90998	4.32482	4.21339	4.16321	4.11126	4.60585	4.24271	4.59755	4.34015	4.80105	4.42161	4.343	4.88989	4.65822
ATCG01130	244993_s_at	6.10205	7.15447	7.27155	12.0348	11.1799	11.4107	10.1971	9.86857	9.65177	9.26719	8.36726	8.16261	9.20458	6.67549	10.0181	9.96223	9.29222	8.98087	9.01334	8.58838	7.85709	7.99779	5.76787	6.82002	6.29617	6.15371	6.78337	5.96195	7.00491	5.97697	6.58505	6.0993	6.68145	6.62474	5.97307	6.86886	10.3206	9.96701	10.0588	9.58324	8.09855	7.73542	8.245	10.416	9.40928	10.0971	10.9391	11.4805
AT5G13760	250249_at	8.54317	8.22021	8.16377	5.87024	7.03742	7.093	8.34991	8.24218	7.95592	8.56055	6.36699	6.79272	6.62542	6.72222	7.84455	8.37202	7.7249	8.03407	6.65764	6.68398	7.03833	7.28851	6.5701	7.12276	7.29461	7.22809	6.45165	6.88815	6.6242	7.26707	7.11313	6.77807	7.09526	7.0511	6.88167	7.06455	7.40825	7.1259	7.48302	7.43053	6.9887	7.31046	6.95753	7.66693	6.9231	7.56225	7.40853	6.93797
AT1G72125	256334_at	6.80593	6.87354	6.42751	5.10905	4.48258	5.78026	3.90582	4.23248	6.00102	5.21559	6.99231	7.60617	6.58596	7.01703	4.66423	4.50399	6.21864	6.31688	7.66491	7.78015	7.14422	6.80016	5.77448	5.45442	5.43174	5.6683	4.88222	5.11672	4.27315	5.361	5.46983	5.48394	6.02316	5.66701	5.86672	5.60975	6.58423	6.03227	6.40417	6.92114	5.22097	4.71164	4.45245	5.0389	7.32236	7.23819	3.94723	3.93951
AT1G59870	262899_at	11.0665	11.6198	11.4211	10.7338	9.00771	10.5861	7.67428	7.75275	8.88045	7.18022	11.1661	10.5427	11.0761	11.0059	7.46899	7.77258	8.26949	7.84133	11.1252	11.3798	11.0438	10.857	11.0392	10.7949	11.1774	11.2799	10.9861	10.8166	10.7952	10.9299	10.9339	10.5473	11.4266	11.6244	11.2111	10.8691	9.862	9.78646	9.93084	10.742	10.9391	11.6194	10.9379	10.8827	10.8638	10.9137	11.0883	10.0955
AT1G61630	265064_at	3.61081	3.70473	3.49275	4.17051	3.74577	3.73402	3.90842	3.7889	3.76697	3.72082	4.7711	4.23939	3.81459	3.92654	3.87666	3.79968	3.71057	3.73925	3.65746	3.73413	3.90376	4.19141	3.73179	3.55423	4.12878	3.87869	3.74694	3.75217	3.97245	3.48989	3.45036	3.84187	3.7822	3.65989	3.71381	3.81541	3.4996	3.74887	3.23379	3.86891	3.6527	4.19924	3.80129	4.06521	3.90402	3.87702	3.88395	3.77211
AT5G55470	248084_at	4.80276	4.49334	4.61417	4.6815	4.58677	4.39802	5.11251	5.29753	4.79504	5.14372	4.67327	4.80212	4.84694	4.75085	5.25254	5.50038	4.80727	4.88815	4.58391	4.69583	4.76839	5.08682	4.37998	4.33885	5.25059	4.45898	4.43073	4.52924	5.0075	4.79284	4.76883	4.77398	4.76848	4.67213	4.40408	4.55572	4.43017	5.05802	5.2183	4.79697	4.57842	4.86658	4.88952	4.911	4.99746	4.57758	5.05211	4.78157
AT2G16510	263267_at	11.7487	11.5297	11.6563	10.1895	11.0337	10.9476	11.1771	10.9724	11.817	11.5874	11.6737	11.6822	11.3896	11.4513	11.2063	11.0258	11.7769	11.5807	11.6972	11.6659	11.4121	11.1203	10.5321	10.6953	10.3166	10.6645	10.7758	10.6011	10.6058	10.7832	10.8545	10.8161	11.0633	10.518	10.6282	10.8368	11.284	11.4019	11.4237	11.6417	10.7695	11.0713	10.6603	11.2062	11.5239	11.3433	10.8046	10.4169
ATMG00480	265230_s_at	4.07476	4.71013	4.38786	9.70334	8.35073	8.16415	7.13819	6.62822	6.68435	5.9989	6.10811	5.92838	5.95137	4.31701	6.61987	6.38215	6.56622	5.62258	6.60882	6.38148	5.20776	5.38625	5.26863	4.3701	5.375	4.51392	4.99246	4.05309	5.86707	3.70687	4.33601	4.48133	4.59494	5.6884	4.43343	5.43959	7.81896	7.94908	7.6921	7.77293	6.61948	6.52583	7.63067	8.36036	7.5707	8.12466	7.98346	8.40572
AT1G80310	260302_at	9.86255	9.87415	9.87357	8.36032	8.41166	8.35561	7.39425	7.21066	8.71951	8.18947	9.35428	9.30177	10.0806	9.9907	7.99585	7.48135	8.79696	9.18348	9.321	9.53167	9.79997	10.1573	8.75345	8.89016	8.42346	8.78989	8.50114	9.23628	8.75364	8.98189	8.72035	8.98606	8.60137	8.95337	8.89724	8.97067	8.97972	8.43544	8.74728	9.12047	8.54314	8.83294	8.57332	8.92673	9.38812	9.40775	7.71504	7.76555
AT4G17550	245427_at	7.30662	7.7051	7.35915	6.1965	5.78715	5.92712	6.43066	6.13897	6.492	6.8312	7.06844	7.18443	7.63128	7.571	6.16631	6.21205	6.40996	6.21483	6.8502	7.16619	7.24102	7.36537	6.4665	5.97184	6.05843	5.53662	6.14257	5.5836	6.05789	5.62924	5.86482	5.90014	5.79601	5.43432	6.6394	6.01643	5.78529	6.18188	5.90903	5.34167	4.90342	5.57569	4.80857	6.14254	5.94119	6.2511	5.86816	5.77949
AT5G62410	247482_at	7.78544	7.5881	7.46854	7.22371	7.57644	7.20535	8.33684	8.29297	7.62768	8.19367	5.96947	6.78168	6.91646	6.73168	8.26215	8.19531	7.90097	7.8633	6.93164	6.60947	7.39041	7.17902	6.97355	6.80368	7.36092	7.30129	7.15051	6.97819	7.1887	7.09021	6.98125	7.05279	6.95384	6.98499	6.89806	7.09208	7.85538	8.17232	8.11618	7.23077	7.09819	7.09153	6.80223	6.72466	6.28935	6.55373	6.9779	7.05647
AT5G50460	248512_at	9.83119	9.77453	9.90389	10.7739	11.1072	10.9512	10.8192	10.6284	11.1701	10.9465	9.89699	10.5851	9.47607	9.79271	10.8584	10.725	11.3072	11.1414	10.5392	10.2083	9.28339	9.11361	10.4034	10.8476	10.9633	11.0077	10.983	10.5499	10.8317	10.6014	11.099	10.9702	10.7835	10.5476	10.6744	10.786	10.8583	10.587	10.7905	11.2014	10.3952	9.8506	10.5906	10.3857	10.8477	10.4374	9.92354	10.1633
AT5G14880	246591_at	8.49148	8.72897	8.75015	7.52041	6.9558	7.40634	6.00896	5.85146	6.05205	6.38718	7.68851	6.75039	8.87755	8.94048	5.76452	5.82866	6.06637	6.3579	7.30794	7.62144	8.54952	8.65946	8.29025	8.26328	8.20959	8.09048	8.1622	8.02589	7.9043	7.93209	7.92624	7.85384	8.32315	8.17446	8.48358	8.27925	6.22682	5.94744	5.74303	6.19377	7.35483	7.57812	6.91268	5.84193	6.68293	6.5082	7.26627	7.39584
AT1G65550	264681_s_at	2.85998	2.85878	2.94292	2.95732	3.11835	3.08427	2.8367	2.8891	2.94283	2.99421	2.88165	2.97036	2.93726	2.98214	2.80034	2.79963	2.81595	2.92347	2.9131	2.93992	3.07229	2.82995	2.94138	2.81097	2.96054	3.30235	3.19636	2.95036	2.8349	2.98718	2.91615	3.045	2.86236	2.8159	2.80384	3.15484	2.82783	2.78925	3.02191	3.05925	3.37072	3.16416	2.96762	3.00956	2.94929	3.20068	2.94627	3.11102
AT5G25420	264681_s_at	2.85998	2.85878	2.94292	2.95732	3.11835	3.08427	2.8367	2.8891	2.94283	2.99421	2.88165	2.97036	2.93726	2.98214	2.80034	2.79963	2.81595	2.92347	2.9131	2.93992	3.07229	2.82995	2.94138	2.81097	2.96054	3.30235	3.19636	2.95036	2.8349	2.98718	2.91615	3.045	2.86236	2.8159	2.80384	3.15484	2.82783	2.78925	3.02191	3.05925	3.37072	3.16416	2.96762	3.00956	2.94929	3.20068	2.94627	3.11102
AT3G28345	257899_at	4.75863	3.91586	4.1842	2.86451	2.96896	3.08063	3.01501	2.85719	3.17559	2.98297	3.12826	3.32059	3.46587	3.1168	2.97521	3.05055	3.19561	3.20766	3.23656	3.21108	3.33286	3.15449	4.19262	4.05822	3.38926	4.26315	3.49166	3.78188	3.51224	4.70629	3.93684	3.9229	3.98321	4.07403	4.62657	3.82651	3.29065	3.18065	2.97547	2.9772	2.90546	2.914	3.13923	2.98123	3.05325	3.26002	3.12072	3.00386
AT5G27520	246779_at	7.86103	7.74781	7.78568	8.21146	8.23956	8.38769	7.53522	7.20998	8.36712	8.26872	8.03629	8.46037	8.39933	8.49221	7.76015	7.69354	8.47827	8.64265	8.26213	8.36788	8.69017	8.87505	7.44816	7.97542	7.43604	7.77649	7.23998	8.05787	8.0036	7.6922	7.54874	8.00246	8.15269	8.26514	7.50094	8.12085	8.64769	8.29023	8.7277	8.78813	9.40742	9.24937	9.63139	7.33231	8.40888	8.25695	9.01621	8.67409
AT5G62160	247456_at	3.98195	4.23641	3.96704	4.61448	4.14359	4.14333	4.42636	4.04441	4.42716	4.28322	4.21651	4.39078	3.98969	4.17619	4.68232	4.29883	4.19462	4.46902	4.1446	4.39646	4.2927	4.1998	4.18363	3.97929	4.03827	3.7698	4.2122	3.90167	4.17113	4.05941	4.05238	3.99292	3.62901	4.01397	4.23295	4.12466	4.77113	4.63291	4.52346	4.59092	4.14747	4.37855	4.21377	4.36348	4.263	4.38264	4.15915	4.36666
AT2G22950	267255_at	4.12575	4.28058	4.16537	4.41966	4.14359	4.21004	4.4718	4.3187	4.62539	4.77833	3.91311	4.73504	4.47507	4.96746	5.09329	4.59335	4.64258	4.73901	4.71192	4.79793	4.28883	4.63341	3.97633	3.96542	4.52869	3.51844	4.33221	3.90682	4.43334	4.17083	4.18782	3.92347	4.06083	4.20316	4.32184	3.80816	3.96045	4.28716	4.18271	4.91909	4.25385	4.36978	4.0942	4.26488	4.85132	4.56747	4.61548	4.7157
AT4G36670	246238_at	9.40404	9.78016	10.4486	6.27359	5.21812	5.94271	5.17653	5.62214	4.92572	4.97649	6.12708	5.00823	8.54154	7.93666	4.76132	5.78578	4.84186	5.02567	5.30653	5.36498	7.75701	8.20364	8.54537	8.50622	9.1203	8.34217	8.85837	8.99205	8.37963	8.7528	9.10415	8.0534	8.89615	8.7711	8.93337	8.30428	5.10141	4.88577	4.89981	5.67969	4.77205	5.05741	4.78333	9.96553	9.6921	10.0479	5.26294	5.04571
AT2G01110	262202_at	5.55084	5.86878	5.88436	5.7709	5.18374	4.97806	6.30377	6.71811	5.58488	6.00028	5.75497	5.97121	6.07096	6.29443	6.24506	6.93712	5.22627	5.71354	5.45521	5.73791	6.58685	6.3291	6.19588	6.16844	5.83803	5.65291	6.1737	6.5859	6.11932	6.20374	6.28927	6.10355	6.24371	5.97807	6.59506	5.94793	4.99842	5.55881	5.32772	4.89154	5.68598	6.04344	6.13074	6.04896	6.02785	5.54961	5.77062	6.04319
AT5G58460	247824_at	3.667	3.83545	3.68033	3.83997	3.72487	3.5336	3.71783	3.6837	3.86828	4.08857	3.51511	3.77891	3.86534	3.83747	4.07909	3.64376	3.72669	3.71204	3.76945	3.84192	3.72093	3.6738	3.88709	3.51061	4.21383	3.50719	4.52487	4.18268	3.59247	4.04931	3.67091	4.01596	3.41048	3.9083	3.80001	3.77596	3.81702	3.8149	3.68284	3.87655	3.54993	3.87678	3.67483	4.33332	3.98661	3.7742	4.05228	3.83827
AT5G66380	247092_at	7.35589	7.44211	7.63354	6.72099	7.82215	7.80941	8.5111	8.19452	8.09084	8.22357	6.79701	7.27598	7.06281	7.2592	8.70735	8.58747	8.28543	8.61206	7.56175	7.65083	7.48875	7.22462	7.58617	7.62514	7.60342	7.89588	7.697	7.77049	7.5267	7.02562	7.68987	7.49963	7.65277	7.62951	7.79971	7.5883	7.74954	7.99721	8.29904	7.67209	7.2822	6.97906	7.20969	7.01644	7.82681	7.74181	6.92052	7.47397
AT3G21670	258181_at	6.51595	6.03717	6.13978	4.53966	4.75498	4.72274	4.77494	4.78992	6.78943	6.85221	4.86165	6.57074	4.40226	4.40134	4.89782	4.34652	6.39806	7.29577	4.92475	5.51617	4.52869	5.12797	4.70791	5.72799	5.09657	5.12807	5.03127	4.61938	5.39783	5.13554	4.89245	5.1045	5.24382	5.1897	5.49026	5.11898	4.67258	4.95072	4.53073	4.88896	4.21708	4.21626	4.31517	7.22003	6.21802	7.46167	5.11128	4.1386
AT2G02040	265220_at	10.4808	10.8225	10.5855	9.48637	9.14635	9.65955	9.22954	9.05425	9.73852	9.50791	10.7298	10.2467	10.9847	10.7889	9.17062	9.30572	9.73515	9.69883	10.6411	10.8224	11.0266	11.0041	10.1725	10.1279	10.2381	10.0216	10.0756	9.84194	10.0715	10.0588	10.0605	9.93113	10.169	9.99115	10.4338	10.0391	9.66634	9.33465	9.56516	9.83113	9.92079	9.63832	9.567	10.0811	10.2787	10.4557	9.83579	9.96826
AT5G13070	245975_at	6.70393	6.94345	6.8802	8.02557	8.00157	8.30251	8.6629	8.75089	8.747	8.75076	7.88061	8.45424	8.14953	8.34411	8.79351	9.00682	9.02584	9.07153	8.29438	8.3185	8.36681	8.3346	8.45772	8.3334	8.55941	8.64178	8.95374	8.35879	8.25698	8.39722	8.52663	8.5942	8.29576	8.26728	8.67755	8.28256	8.97362	8.93547	9.0901	8.86664	7.80234	7.78303	7.982	7.79517	8.43959	8.72775	7.3866	7.26254
AT5G64500	247260_at	10.1351	10.1956	10.2827	9.24698	9.34166	9.5173	9.14852	8.84551	9.32395	9.205	9.915	10.0709	10.0244	10.2558	8.83188	9.11956	9.49847	9.40026	10.0355	10.4604	10.1987	10.2153	8.74897	8.85951	8.81494	9.04755	8.73698	8.97664	8.92393	9.06009	8.98085	8.80625	8.91262	8.85973	8.8958	8.87997	9.22416	9.08787	9.27764	9.64068	9.71026	9.83186	9.99067	9.81534	10.0656	9.96127	9.74796	9.35415
AT3G13640	256780_at	4.20364	3.91799	3.72076	3.75329	3.43648	3.29059	5.33379	3.90618	5.25041	5.83177	4.16962	4.27359	4.05914	3.80728	4.47831	4.03286	5.37165	4.76061	4.42125	4.02862	3.57217	3.60081	3.39648	3.73934	3.60347	3.51319	3.67794	3.69136	3.88103	3.28977	3.64728	3.5474	3.56396	3.61632	3.59244	3.70174	3.29394	3.56164	3.31845	3.53677	3.55454	3.56495	3.28601	3.61063	3.49767	3.39191	3.71926	3.83781
AT5G44370	249044_at	8.13761	7.65312	7.5554	6.22705	7.15752	7.21525	7.397	7.4347	8.27982	8.2121	7.16657	8.21448	6.89682	7.15702	7.51559	7.49442	8.57377	8.49273	7.61776	7.7992	7.015	6.74849	7.35774	7.44004	7.2827	7.06614	7.22105	7.84187	7.48605	7.24862	6.96552	7.03381	7.57195	7.34311	7.46402	7.4871	8.36338	8.12983	8.3608	8.38182	7.19061	7.61895	6.78551	7.31197	7.83279	7.68603	6.80689	6.32988
AT3G04340	258585_at	6.17803	5.95016	6.04454	5.5027	5.74072	5.27486	7.32202	7.12357	6.50789	6.55288	5.22927	5.56019	5.23273	4.84208	7.18031	7.37091	6.30829	6.36325	5.485	5.41215	5.24168	4.98823	6.16623	5.79562	6.21783	5.93674	5.93857	6.65283	5.99715	6.27882	5.91993	6.35228	5.84911	5.94153	6.16657	5.94827	6.14009	6.69299	6.32763	5.73612	6.50195	6.95888	6.76615	6.238	5.09944	4.44013	6.26252	6.25689
AT4G01840	255551_at	6.11381	5.97508	6.4145	4.55076	4.53151	4.62045	5.15021	5.18213	4.94942	5.21277	4.87444	4.7754	5.92705	6.22159	4.81253	5.091	4.64205	5.00202	4.74757	4.90831	5.26879	6.10306	4.33132	4.38755	4.32698	3.89813	4.68785	4.54488	4.31701	4.56069	4.56762	3.99355	4.39306	4.29036	4.76599	4.10479	5.02273	5.04648	5.09855	4.67868	4.85169	5.29769	5.15002	4.66617	5.10263	5.22432	4.06061	4.12664
AT4G38640	252959_at	10.6215	10.3751	10.2908	8.20149	8.55293	8.93168	8.57826	8.28484	9.61159	9.39331	8.9848	9.8444	9.23419	9.24108	8.55311	8.52599	9.64557	9.68645	9.47848	9.62111	9.07983	9.07928	8.93417	8.97292	8.76902	9.23836	8.97284	9.22328	9.06674	9.16101	8.82121	9.24628	8.73869	9.0705	9.17068	8.88487	9.40127	9.26144	9.21953	9.29433	8.89011	9.16663	8.78706	9.39864	9.37452	9.79686	8.60736	8.11983
AT5G64280	247286_at	7.0502	6.87812	7.04609	5.93575	6.58299	6.67585	7.31865	7.25211	6.76848	6.94374	5.97435	6.44592	7.15185	6.77623	7.07172	7.74457	6.37716	6.86098	6.44538	6.29302	6.9055	7.13018	6.31121	6.76682	6.60391	6.15598	6.18203	6.46238	6.18658	6.75857	6.52584	6.50991	6.64696	6.80993	6.61789	6.60097	6.27165	6.2826	6.3376	5.65524	6.97687	6.97327	7.08556	6.06147	5.90928	5.96423	6.46834	6.29617
AT2G32400	266338_at	6.3341	5.65145	5.7548	5.59774	6.16926	6.28377	6.58669	7.03878	6.48657	7.05182	4.82422	5.1426	4.46964	4.39956	6.84971	7.25476	6.79913	6.80609	4.55637	4.70158	4.53133	4.61004	5.25752	5.51916	5.83803	6.13108	5.19522	5.1521	5.49719	5.40935	5.6848	5.76741	5.60783	5.54282	5.43273	5.47862	6.63474	6.8723	6.50414	6.05091	6.13037	6.36501	6.06191	5.35644	5.79729	5.9762	5.58975	5.36048
AT4G32400	253435_at	8.61223	8.41872	8.08643	7.70251	8.53814	8.40999	9.54129	9.64557	8.62207	9.17768	8.46736	8.64054	8.74322	8.81098	9.53738	9.47962	8.68896	8.25904	8.83566	8.59861	8.87142	8.43927	9.04533	9.09804	9.05769	9.09922	9.25644	8.81758	9.10408	9.40079	8.83599	8.99739	8.91809	8.94583	9.21274	9.06203	8.64569	9.088	8.70117	7.76454	8.58962	8.80402	8.30871	8.00589	7.53339	7.71841	7.85117	8.14072
AT3G01280	259270_at	10.991	10.9622	10.7652	9.72519	11.363	11.3227	12.1684	12.1738	11.8734	11.9599	11.4071	11.4576	11.3941	11.4869	12.1709	12.1581	11.9795	11.9658	11.4246	11.4424	11.6121	11.4054	11.5054	11.8416	11.6842	11.679	11.9199	11.9576	11.8416	11.5775	11.9433	11.7547	11.7223	11.9173	11.6316	11.8445	11.7201	11.8589	11.8906	11.4406	10.9812	10.8225	10.4636	11.1737	11.295	11.1514	10.8285	11.1137
AT4G27850	253837_at	5.03495	4.94238	4.47444	5.27916	5.70383	4.80876	4.4625	4.55895	4.90068	5.09134	5.10406	5.626	5.22026	4.80493	4.67741	4.92958	5.28974	6.00032	5.33312	6.65412	5.32334	5.41202	4.30305	4.77788	4.56406	4.81	4.79907	4.55387	4.99028	4.32283	4.46309	4.89348	4.6882	4.70723	4.78878	4.42068	6.04954	6.28928	6.05356	5.34269	4.75713	5.28168	4.76911	4.83233	5.73426	5.86415	6.07373	5.75323
AT1G12480	259514_at	3.87726	3.95177	3.96655	4.20225	4.41701	3.6641	3.99413	3.85477	4.07205	4.03116	4.15427	3.86571	3.92896	3.95703	4.15727	3.94744	4.07059	4.19613	4.05059	4.30433	3.90961	4.01955	3.92507	4.01099	4.09125	3.97405	4.07006	3.80147	3.99012	4.18088	3.77419	3.94443	4.0003	3.86428	3.97497	4.08	3.8155	4.18738	3.92824	4.05974	4.05799	4.16095	4.04071	4.12017	4.07075	4.22089	4.13526	4.31302
AT2G29940	266866_at	3.64318	3.45448	3.50317	3.68991	3.49233	3.50068	3.78449	3.45663	3.52631	3.78975	4.08306	3.92797	3.80942	3.56759	3.81686	3.81639	3.51503	3.89585	3.6841	3.85283	3.87146	3.70036	3.8243	3.5798	3.84103	3.72017	4.28646	3.5816	3.55896	3.56935	3.9078	3.62635	3.68887	3.65826	3.70622	3.81343	3.75927	3.68058	3.69608	3.71947	3.61277	3.77312	3.66346	3.73088	3.68872	3.73874	3.71986	3.75543
AT2G24720	263316_s_at	3.17707	3.33047	3.32838	3.15246	3.12569	2.9773	3.13408	3.21496	3.31788	3.06117	3.23413	3.08077	3.25915	3.09673	3.30381	3.14194	3.16789	3.21038	3.34512	3.11236	3.20296	3.18303	3.2533	3.19367	3.44978	3.33821	3.32128	3.2588	3.04414	3.20032	3.17532	3.20257	3.17183	3.1754	3.23046	3.328	3.24251	3.34288	3.17795	3.23747	2.97353	3.20766	3.50192	3.41588	3.23808	3.16607	3.36477	3.22956
AT5G27350	246781_at	10.0144	9.97815	9.88011	5.54533	4.91996	5.3934	4.52686	5.15175	4.82597	3.59614	7.65885	4.46243	9.41055	9.48101	3.7534	4.88545	4.22778	3.94548	5.83471	5.83964	8.88013	10.0912	8.42734	9.29491	8.36853	9.25939	8.99264	9.2397	8.31968	9.19017	8.7889	8.79593	8.79853	8.71504	8.89913	8.91126	5.32307	4.45638	5.41071	5.48889	4.20176	4.1888	3.97445	7.91802	7.95585	8.05326	5.49577	5.12339
AT1G61270	264881_s_at	3.71944	3.4547	3.69989	3.00008	3.08754	3.39797	2.84463	2.99582	3.65873	3.23821	4.45652	5.71787	3.30968	3.78925	3.03178	3.04984	3.40813	3.92107	4.95637	5.70015	3.40439	3.2483	3.51416	3.46508	3.31551	3.42882	3.09353	3.48747	3.24105	3.34812	3.28011	3.52628	3.40266	3.22593	3.46922	3.59747	3.57977	3.65475	3.50696	4.26135	3.20515	3.29931	2.84002	3.11181	4.73734	3.91461	2.9714	3.16825
AT3G01760	264881_s_at	3.71944	3.4547	3.69989	3.00008	3.08754	3.39797	2.84463	2.99582	3.65873	3.23821	4.45652	5.71787	3.30968	3.78925	3.03178	3.04984	3.40813	3.92107	4.95637	5.70015	3.40439	3.2483	3.51416	3.46508	3.31551	3.42882	3.09353	3.48747	3.24105	3.34812	3.28011	3.52628	3.40266	3.22593	3.46922	3.59747	3.57977	3.65475	3.50696	4.26135	3.20515	3.29931	2.84002	3.11181	4.73734	3.91461	2.9714	3.16825
AT4G25750	254022_at	3.3465	3.15452	3.12982	3.53655	3.30191	3.44161	3.34187	3.43027	3.32478	3.53719	3.37486	3.47017	3.54823	3.66484	3.46445	3.43453	3.27786	3.65639	3.34543	3.61575	3.50427	3.66852	3.23609	3.58981	3.64275	3.60302	3.74296	3.69053	3.6099	3.8139	3.54647	3.15191	3.33369	3.3443	3.497	3.41421	3.14888	3.33089	3.48521	3.51083	3.29323	3.45385	3.40795	3.26896	3.46709	3.63085	3.64266	3.45385
AT3G51870	246303_at	5.2465	5.04773	4.82926	5.65289	5.23026	5.10859	6.86873	7.1088	5.52556	5.95042	4.70081	4.58555	5.01479	5.10168	6.12314	6.56009	5.41524	5.09175	4.7663	4.68303	4.78442	4.77982	4.44035	4.79055	5.18515	5.07265	4.92775	5.10986	4.99523	4.74926	4.99779	4.96582	4.42206	4.46667	4.62474	4.69068	5.38025	5.58704	5.57727	5.67441	6.85486	6.68593	7.35077	5.00707	4.53011	4.34365	4.46779	5.24099
ATMG01280	265227_s_at	5.62072	6.18328	5.80246	9.61253	9.05394	8.62308	7.49998	7.21347	7.27066	6.51441	7.29597	6.58343	7.37502	5.80165	7.72247	6.75404	6.78056	6.38868	7.15784	7.08606	6.71572	6.32278	6.48209	5.72112	6.20734	4.86004	6.46994	5.79863	6.25376	6.7576	5.66405	5.59783	5.9678	6.4497	6.05633	6.22395	7.30723	7.46697	7.14984	6.7547	6.73991	6.64686	6.67068	8.8486	7.35755	7.74068	9.02195	9.0649
AT3G25260	257841_at	4.25385	4.56987	4.31268	4.82901	4.71811	4.32303	4.73494	4.68222	4.56693	4.72978	4.81836	4.80997	4.73364	4.5347	5.00165	4.62043	4.8163	4.83274	4.59509	4.92682	4.77255	4.89771	5.03071	4.44817	5.36454	4.67139	4.87168	5.20872	4.83084	5.05551	4.47036	4.55342	4.52115	4.71434	4.69145	4.8626	4.48629	4.62195	4.45577	4.89034	4.72556	5.05842	4.67627	4.81305	5.03326	4.69955	5.2263	4.78796
AT4G10850	254956_at	3.18804	3.40844	3.56677	3.94188	3.81062	3.60449	3.28971	3.39114	3.33932	3.5271	4.11149	3.56466	3.3309	3.34457	3.50081	3.52819	3.3763	3.50512	3.41461	3.49296	3.60877	3.77959	3.29399	3.09937	3.34909	3.4246	3.68543	3.49721	3.27115	3.22671	3.09559	3.43166	2.99413	3.52191	3.19555	3.26957	3.51327	3.27753	3.60392	3.41092	3.90597	3.61337	3.56102	4.80233	3.47605	3.42778	4.17213	4.18623
AT3G59140	251503_at	7.74504	6.92247	7.03493	6.07363	7.09034	6.82071	8.37244	7.14934	9.49083	9.28042	6.34237	7.09753	7.28969	6.34147	8.46696	7.31119	9.66719	8.81585	6.05676	6.02744	6.40477	5.70715	6.65212	6.63675	7.02547	6.76307	6.05414	6.48345	6.6735	6.56954	6.27435	6.37007	6.47931	6.68203	6.79422	6.56623	7.18234	6.96068	7.10758	7.26701	5.52675	5.92794	5.13666	8.38872	7.64215	8.27854	7.08761	7.02368
AT2G07698	265228_s_at	5.64394	6.82444	6.87943	12.6005	11.9951	11.8433	9.11837	9.81082	10.0824	9.60948	9.07176	9.11261	10.6546	7.27166	10.5741	9.24871	9.74649	8.87775	10.1344	9.76446	9.54847	8.92915	8.07099	6.70805	7.99119	6.99837	8.21139	6.90794	7.68499	6.78044	7.37069	7.27413	7.34545	7.52465	7.05436	7.79304	11.2521	10.66	10.2525	10.2246	9.04641	8.92096	9.72466	12.1211	10.7898	11.5195	11.7847	12.1006
ATMG01190	265228_s_at	5.64394	6.82444	6.87943	12.6005	11.9951	11.8433	9.11837	9.81082	10.0824	9.60948	9.07176	9.11261	10.6546	7.27166	10.5741	9.24871	9.74649	8.87775	10.1344	9.76446	9.54847	8.92915	8.07099	6.70805	7.99119	6.99837	8.21139	6.90794	7.68499	6.78044	7.37069	7.27413	7.34545	7.52465	7.05436	7.79304	11.2521	10.66	10.2525	10.2246	9.04641	8.92096	9.72466	12.1211	10.7898	11.5195	11.7847	12.1006
AT2G30240	267275_at	3.71928	3.8289	3.58131	3.83931	3.80552	3.6724	4.17669	3.58018	3.84635	3.8663	3.86142	3.84381	4.1238	3.97487	3.95731	3.6229	3.9171	4.0193	3.82257	4.1168	4.15715	3.93041	3.75539	3.43915	4.33741	4.05828	4.33475	4.44613	4.26071	3.72859	3.99711	4.05574	3.57792	3.55429	3.58013	3.68026	3.49309	3.74809	3.62306	4.0958	3.53121	3.87845	3.7418	3.94519	3.89204	4.00587	3.84418	4.21699
AT1G33440	256447_at	3.55907	3.48462	3.46196	3.91241	3.89125	3.91676	3.19633	3.33501	3.54847	3.36933	3.70831	3.99213	3.71695	3.78044	3.38192	3.42049	3.72248	3.53229	4.31467	4.65246	3.83358	4.13776	3.61761	3.38489	3.85688	3.66074	3.22917	3.73426	3.4587	3.50942	3.69135	3.39951	3.48614	3.5378	3.58376	3.48438	3.27063	3.10492	3.16741	3.28484	3.37916	3.47234	3.42878	3.39709	3.44719	3.25074	3.53495	3.8219
AT5G11800	250329_at	9.61357	9.47873	9.6367	7.90613	8.13142	8.35773	8.33301	8.34561	9.24463	9.08705	7.80167	8.4635	7.75622	7.56932	8.40214	8.29302	9.4688	9.21161	8.26003	7.90158	7.62121	7.68779	8.26557	8.2325	8.26784	7.67799	7.99367	7.41303	7.88645	7.65266	7.90701	8.15472	8.12317	8.19705	8.46203	8.09645	8.44009	8.69041	8.80803	8.54095	8.38485	8.64023	8.51982	8.41278	8.46785	8.31033	7.95077	8.27582
AT5G44790	249027_at	11.1214	11.0686	11.0923	8.86799	8.9083	9.72588	7.83315	7.19075	8.55171	7.69662	10.2924	9.70083	10.3391	10.2584	7.40957	7.65343	8.30864	8.23623	10.2809	10.5711	10.0905	10.1409	9.74849	9.84258	9.77127	10.0702	9.7138	9.90217	9.81224	9.89233	10.0478	10.1227	10.0175	9.92198	10.0931	9.55775	8.64417	8.15169	8.59552	8.97846	9.44867	9.55665	9.4023	8.24094	9.31279	8.61557	9.75791	10.3995
AT5G56450	248023_at	6.61788	6.64972	6.62897	6.54398	6.36332	6.58071	6.88785	7.23302	6.98209	7.16722	5.80936	6.54284	6.61066	6.65757	6.8654	7.12842	6.8836	6.84515	6.56376	6.86888	6.34822	6.58148	6.32798	6.11918	5.86923	6.04455	6.46372	6.07115	6.18553	5.68475	5.65687	6.20181	6.30954	6.28862	6.33792	6.16902	6.3036	6.87596	6.5648	7.00292	6.94585	7.01239	6.67838	5.97193	6.71057	6.38454	6.47767	5.89619
AT4G29480	253730_at	10.4243	10.2778	10.0283	10.6645	11.3464	11.262	11.38	11.1345	11.3771	11.3964	11.3187	11.5191	10.7316	11.2773	11.3497	11.3286	11.5614	11.6436	11.4879	11.5622	11.3474	11.1752	10.7329	10.8371	11.2493	11.0724	10.9998	10.753	10.8459	11.1449	11.3112	11.174	11.1517	10.7921	10.6541	10.9707	10.9589	11.3195	11.1802	11.2707	10.7696	10.6933	10.6262	10.8789	11.3113	11.2363	11.0187	10.6089
AT5G09470	245882_at	3.65159	3.53786	3.52924	3.98508	3.59141	3.87616	3.583	3.74611	3.68691	3.52696	4.03543	3.87987	4.02152	4.0971	3.75637	3.5567	3.8405	3.7139	4.63183	4.26641	4.45306	4.35117	3.626	3.72397	3.53963	3.81584	3.76628	3.75314	3.93572	3.92137	3.67722	3.64707	3.64883	3.53956	3.44795	3.95604	3.72517	3.77552	3.49743	4.09996	3.86222	4.08337	3.82235	4.46039	4.19824	4.03678	4.61874	4.36772
AT3G44910	246337_at	3.65259	3.56852	3.66487	3.88278	3.79638	3.82584	3.79864	3.88408	3.80791	3.76622	3.63372	3.82227	3.93736	3.6472	3.87811	3.87642	3.78922	3.89229	3.63989	3.7037	3.93083	3.87473	3.57558	3.81246	3.91452	3.26179	3.67794	4.28612	3.82563	3.70968	3.86147	3.84305	3.64284	3.53625	3.7237	3.71787	3.90992	3.86134	3.61295	3.88973	3.67785	3.86812	4.13327	4.38484	3.72685	3.79025	4.07857	3.99192
AT1G15700	259485_at	6.43592	6.36893	6.56902	5.3919	5.83632	5.85295	7.0144	7.10442	6.28744	6.68193	5.43438	6.42399	6.22049	6.31747	6.83816	6.87688	6.39233	6.45302	6.12397	6.60301	5.70724	5.99769	5.80441	5.8621	5.98245	6.04679	6.21281	5.64481	5.5629	5.58357	6.2844	5.63755	6.1174	5.80827	6.03018	5.68802	6.83017	6.73533	6.88643	6.29602	6.29205	5.78213	6.38046	5.29934	5.82578	6.12432	5.04179	5.31543
AT5G41800	249283_at	7.93573	8.06729	7.89363	8.09791	7.82403	7.93016	6.64219	6.78557	7.66549	7.4046	7.95996	8.35774	7.75948	7.88443	6.72289	6.79335	7.79032	8.13267	8.14271	8.36706	7.9578	7.98321	7.32745	6.84214	6.9859	6.79919	6.74076	6.72373	6.82147	6.87411	7.17136	7.13228	7.02207	6.95601	7.23731	6.98122	8.47741	8.17797	8.45292	8.7416	7.8612	8.07501	8.08241	6.94708	7.87499	7.93128	6.6402	6.51457
AT2G25600	265903_at	3.57866	3.54338	3.7011	3.88489	3.78792	3.74272	3.87194	3.69766	3.7403	3.64376	4.18317	4.0191	3.78044	3.6728	3.72232	3.60674	3.75662	3.61681	3.60852	3.67171	3.67292	3.74076	3.55889	4.0086	3.82758	3.73318	4.53134	3.74776	3.80456	3.80834	3.55941	3.61108	3.18907	3.75606	3.71897	3.8909	3.66983	3.52432	3.60156	3.81949	3.71413	3.88191	3.90157	4.53419	4.00551	3.85306	3.92527	3.69171
AT3G15380	258403_at	7.73169	7.43985	7.43421	5.8644	5.80683	6.01772	7.96504	7.87703	7.08159	7.76124	5.20076	5.75573	5.49632	5.03902	7.33947	8.02077	7.09165	7.19419	5.60499	5.0652	5.00621	4.87615	6.47098	6.77839	6.38168	6.50005	6.52911	6.15839	6.74672	6.83314	6.45537	6.34828	6.75301	6.34897	6.54483	6.74688	6.32536	6.74819	6.41228	5.69528	6.87729	6.85835	7.59879	6.03687	5.1471	5.52704	6.12152	6.66328
AT5G10420	250432_at	3.18571	3.59005	3.29941	3.76413	3.43299	3.24443	3.46309	3.36666	3.31976	3.4677	3.54945	3.46637	3.46587	3.44157	3.51004	3.39381	3.46387	3.60374	3.47981	3.71014	3.70197	3.47203	3.1879	3.35111	3.34628	3.05543	3.27915	3.11501	3.41427	3.46342	3.28182	3.37477	3.26298	3.30721	3.32352	3.25373	3.29586	3.37632	3.399	3.70801	3.49351	3.34589	3.54203	3.81017	3.72743	3.39886	3.77978	3.60803
AT3G28380	257873_at	3.74609	3.67904	3.6211	3.19937	3.90599	4.08841	3.48903	3.23068	3.80128	3.68422	3.356	4.13635	3.27231	3.36348	3.63897	3.50622	3.78696	4.71887	3.58686	4.50829	3.32763	3.40928	3.29761	3.23438	3.38905	3.76742	3.41209	3.50507	3.28637	3.4992	3.18411	3.06359	3.27259	3.0061	3.26697	3.29462	4.18361	4.36628	5.0417	4.8613	3.30408	3.18962	3.20572	3.38944	3.96758	4.8933	3.2878	3.10649
AT5G52050	248392_at	4.07119	3.76428	3.93855	6.83022	6.39595	6.7946	4.71164	5.13466	4.45858	4.54381	4.28221	4.29711	4.4564	4.3914	4.69876	4.25271	4.53002	4.28266	4.2618	4.42494	4.43129	4.74364	4.5207	4.10429	4.4723	4.03131	4.51624	4.01168	4.47533	4.55789	4.22932	3.93872	4.00169	4.36712	4.43374	4.21635	7.38393	6.93587	6.5104	5.91422	8.75574	9.19455	8.97841	5.32335	5.56202	4.76931	7.59622	6.6345
AT1G09930	264659_at	3.89726	3.89398	4.06505	4.25217	4.25347	4.20269	4.02823	3.92385	4.00193	3.82303	4.48249	4.02834	3.92629	3.72579	4.32771	3.99045	4.04327	3.84001	3.94556	3.76509	3.98085	3.84964	4.15183	3.89385	3.91593	3.77205	3.91117	3.87414	3.78554	3.77469	3.92273	3.74862	3.80197	3.74481	3.98669	4.07147	4.03419	3.99057	3.91001	4.11937	4.09902	3.98336	3.98524	4.12662	4.05239	3.79641	4.75672	4.46115
AT4G38250	253006_at	11.4232	11.3628	11.3827	9.26906	8.71039	9.30327	8.22976	8.27921	9.54708	9.177	10.9168	10.7506	11.1208	11.0627	8.62889	8.63445	9.44471	9.43061	10.7702	11.0043	11.1283	11.2632	10.2058	10.3162	10.1274	10.1223	10.138	9.93559	9.99862	10.1001	10.1909	10.1067	10.4119	10.1728	10.1167	10.4163	9.06722	8.78121	9.00288	9.59107	8.94794	9.29781	8.79358	10.5859	10.5901	10.9019	9.87928	9.60227
AT3G29060	257106_at	4.32615	4.28976	4.18232	5.2879	4.66716	4.30983	4.26789	4.14089	4.30783	4.3176	4.75116	4.47831	4.50817	4.57801	4.58781	4.42904	4.55586	4.33751	4.42068	4.7089	4.58948	4.54764	4.22709	4.11993	4.4725	4.00212	5.00448	4.84767	4.40738	4.00108	4.43789	4.58277	4.03583	4.27658	4.1087	4.2405	4.34503	4.22853	4.1543	4.84886	4.46356	4.92477	4.61453	5.39745	4.89961	4.82736	5.52332	4.82007
AT5G18840	249955_at	7.00084	6.31904	6.88771	4.86294	4.9108	4.81425	5.31491	5.41749	8.51815	8.11429	5.18709	6.23996	5.64671	5.47554	6.81714	5.46136	7.97707	7.91973	5.46036	5.29557	6.0962	5.10624	5.43445	5.76293	5.48202	5.58486	5.42176	4.99776	5.29908	5.62502	5.09455	5.47534	5.10058	4.90576	5.56087	5.63685	4.78835	4.91975	4.7718	5.22977	4.80385	5.32899	4.7792	7.21891	6.08988	7.33608	5.47601	5.17174
AT1G12840	261210_at	11.4221	11.397	11.1822	9.98083	10.6027	10.954	10.4058	10.1285	11.3985	11.4053	11.7881	12.0181	11.7181	11.7847	10.4534	10.2514	11.4638	11.3884	11.8945	11.9273	11.652	11.585	11.3798	11.3833	11.1098	11.2846	11.2518	11.3771	11.3454	11.2029	11.1665	11.332	11.3445	11.243	11.4784	11.2845	11.1162	10.941	11.1446	11.2433	10.5539	10.742	10.3664	11.486	11.6076	11.573	10.583	10.5306
AT5G05630	250789_at	5.80236	5.51333	5.96048	5.22739	5.69516	5.67758	7.3456	7.28882	5.75686	6.2525	5.07642	4.8048	4.71527	5.00632	7.55862	7.56718	5.93854	5.77744	4.87911	5.07375	4.84636	4.66622	5.0813	5.10069	5.35559	4.79092	5.14513	5.46903	4.92627	5.17857	5.45008	5.06216	5.09932	5.39703	5.25163	4.9005	6.18331	6.81134	6.51637	5.40351	5.30744	5.45872	5.30523	4.63766	4.44856	4.57204	6.03491	6.03068
AT2G01770	265863_at	3.82901	3.89954	3.49485	4.65321	4.3914	3.67158	5.41013	5.90071	4.25356	4.44322	4.02201	3.96499	3.98162	3.85259	4.72547	4.61365	4.0018	4.14325	3.82026	4.17822	3.94231	4.03724	4.03022	3.64779	4.21489	3.93687	3.73947	3.64683	4.00709	3.35622	3.80758	3.64834	3.3265	3.72212	3.88322	3.76229	4.04165	4.16524	4.03312	4.03006	4.07651	3.9884	3.96806	4.24901	3.93866	4.1371	4.9204	4.97405
AT5G03280	250928_at	10.1749	10.265	10.3232	9.00991	8.81537	9.2153	9.19548	9.17504	9.50902	9.08269	9.03032	9.27267	9.49627	9.26089	9.31164	9.01837	9.42595	9.26479	9.27559	9.24628	9.47301	9.41376	9.32891	9.06837	9.2492	8.69652	9.1919	9.00147	9.08584	8.95177	9.19573	9.192	9.28733	9.29819	9.41925	8.9431	9.84871	9.47775	9.3707	9.49036	10.4385	10.5115	10.6878	9.08491	9.22484	9.08142	9.15072	9.1405
AT4G38050	253021_at	5.9678	5.28584	5.39723	5.2884	5.90588	5.43674	6.82474	6.7222	5.98032	6.44061	4.56558	5.6644	4.67229	4.41517	6.40789	6.56694	6.2474	6.05547	5.21267	5.14668	4.82523	4.45808	4.95493	4.80914	4.38809	4.60063	5.20451	4.21389	4.92839	4.9399	4.99731	5.08416	4.98557	4.98382	4.84859	4.87915	5.92862	6.30978	5.68217	5.27199	6.25005	6.65333	6.98392	4.88758	4.53002	4.53797	5.09712	5.20844
AT3G49560	252270_at	8.26836	7.94754	7.98151	7.88423	8.67363	8.38354	9.29271	9.49744	8.67972	8.96091	8.85094	8.65367	9.11583	9.34048	8.99446	9.37988	8.5708	8.5986	8.53369	9.06675	9.09543	9.24845	8.2673	8.70305	8.26741	8.6626	8.73328	8.63625	8.53395	8.48876	8.14091	8.59893	8.26387	8.18206	8.49887	8.43077	9.01901	9.19541	8.96244	8.60879	8.33202	8.7724	8.58362	9.09203	8.97574	9.14032	8.68917	8.33795
AT5G36940	249640_at	9.73744	9.77507	9.6316	8.43416	8.60447	8.41904	7.14575	7.13834	8.26616	7.972	9.30141	9.48224	9.06253	9.70446	7.24908	7.62713	8.11641	8.50694	9.37877	9.84136	9.56868	9.61117	7.85048	8.04093	8.03082	8.12224	7.8202	8.18558	8.02209	8.29587	8.26452	8.50856	7.91975	7.8881	8.0883	7.7617	9.01265	8.74468	8.88231	9.02037	7.7607	7.87422	7.81793	8.95602	9.17188	9.29585	8.41327	8.22183
AT5G23270	249852_at	3.61011	3.85954	3.92897	3.67561	3.84081	3.80018	3.52973	3.65688	3.72635	3.55949	3.98479	4.18214	4.00242	3.86015	3.73218	3.72408	3.60326	3.90635	3.72336	3.82425	3.80178	3.82853	3.34447	3.77527	3.6014	3.66462	3.4978	3.5416	3.41425	3.63957	3.29091	3.60313	3.38137	3.4806	3.57795	3.49177	3.77467	4.03698	3.73435	3.90326	3.83749	4.06707	3.83756	3.82592	3.89612	4.00216	3.72202	3.91804
AT1G47240	260509_at	9.36506	9.50011	9.39646	8.99319	8.61085	8.54148	8.50361	8.51269	8.5162	8.75699	8.13077	8.44776	8.31994	8.54686	8.37946	8.45243	9.09378	8.83291	8.39623	8.35624	8.7668	8.39598	8.20512	8.21252	8.14224	8.22985	7.82562	8.12054	8.40329	7.95018	8.24989	8.01061	8.12004	8.15708	8.04529	8.32203	8.53959	8.21087	8.55283	8.71051	8.68185	8.83589	8.65833	8.21038	8.33146	8.15461	8.69768	8.77067
AT2G03520	265714_at	4.06346	4.15337	4.09119	4.7035	4.76755	3.89332	4.09277	3.93573	4.31276	4.17353	4.6037	4.07452	4.33731	4.00112	4.21944	3.93213	4.19123	4.27416	3.9944	4.33248	4.34884	4.44155	4.30769	3.96363	3.94018	4.03715	3.90406	3.79768	3.91098	4.00393	4.11129	3.82358	4.06372	3.91875	4.13548	4.08437	4.0254	3.96496	4.17991	4.39165	4.20895	4.6108	4.26935	4.78738	4.50281	4.24319	4.95406	4.68031
AT1G22710	264204_at	6.8275	7.33042	7.21982	8.60871	7.88979	8.97771	4.95238	5.55368	4.83596	4.94839	6.70097	5.88525	7.73458	6.41815	4.92188	5.84428	4.70415	5.00202	7.40974	7.3334	7.16922	7.21262	7.85044	7.26563	8.2076	7.72612	7.63266	7.60941	6.81828	7.9756	7.84989	7.26783	8.2649	7.70358	7.80172	7.2551	4.83097	5.40725	5.1581	5.24223	8.48691	8.56688	8.29441	5.37544	6.28152	4.98358	8.38419	8.01093
AT5G42130	249224_at	7.36631	7.58092	7.27667	7.02631	7.47493	7.30225	8.5928	8.77114	8.09152	8.53711	6.93638	7.29675	7.51572	7.50139	8.67905	8.85322	8.1444	8.27319	7.23812	7.25609	7.32314	7.33701	6.94508	7.09796	6.86523	7.24561	6.81947	7.07542	7.2436	6.81705	7.0433	7.28238	6.96401	6.92876	7.01242	6.96882	7.93963	7.68797	8.18837	7.48997	7.28401	7.32271	7.7479	7.16643	7.20148	7.03622	6.15766	6.66727
AT1G73700	260075_at	3.51721	3.63427	3.47081	3.40583	3.67056	3.33811	3.54257	3.91979	3.44529	3.7021	3.59417	3.50452	3.32444	3.38129	3.71284	3.93494	3.70623	3.44632	3.35211	3.5731	3.47709	3.41847	3.29927	3.50438	3.36052	3.21424	3.13539	3.55514	3.38099	3.45341	3.45173	3.29008	3.36412	3.25774	3.47635	3.25913	3.40988	3.80127	3.44669	3.641	3.2585	3.49604	3.41003	3.36509	3.73501	3.29989	3.80154	3.39875
ATMG00640	244901_at	3.74045	3.87025	4.13417	6.99446	6.83854	7.16423	4.56489	4.87305	4.57512	4.33621	5.23007	4.37985	4.80279	4.09271	5.06857	4.43608	4.64956	4.32622	4.80211	4.64721	4.26393	4.45315	4.60347	3.52413	3.84967	3.92939	3.86199	4.39444	4.20078	3.85853	3.96355	3.47078	4.16932	4.1384	4.00481	4.05357	5.64167	5.29965	5.12286	5.54782	4.81425	4.85268	5.50844	6.97878	5.37015	6.48672	6.3061	6.44547
AT3G45720	252538_at	4.23051	4.39673	4.52461	4.74488	4.36693	4.39605	4.42343	4.06559	4.82032	4.13126	5.03357	5.18752	4.63524	4.55072	4.4178	4.42405	4.54358	4.63414	4.91832	5.60834	4.46945	4.66786	4.38045	4.42092	4.84298	4.49976	5.00328	4.33016	4.30592	4.26713	4.31699	4.38721	4.10534	4.47565	4.50799	4.22171	4.02338	4.49913	4.06198	4.23709	4.17033	4.39406	4.2084	4.64303	4.77069	5.14234	5.13742	4.89328
AT5G14870	246590_at	3.87824	3.78217	3.65291	4.12642	3.72888	3.51459	3.86824	3.95999	3.61572	3.78869	4.03803	3.63741	3.91445	3.74427	3.93488	3.87739	3.97206	3.81752	3.55245	3.79506	3.71632	3.63697	3.55606	3.60489	3.65487	3.60261	3.60416	3.43972	3.53854	3.7745	3.7745	3.42809	3.40313	3.62664	3.52991	3.55658	3.48574	3.75679	3.74739	3.84965	3.63654	3.71256	3.62409	3.78383	3.90839	3.69914	3.71049	3.78832
AT2G07560	265552_at	3.5102	3.86572	3.77586	4.29844	3.97898	3.93263	3.74953	3.58827	3.68352	3.57512	4.58597	4.08609	3.87248	3.68793	3.84292	3.82998	3.6983	3.84035	3.73058	3.85516	3.8988	3.92001	3.43909	3.66709	4.22217	3.51314	3.83321	3.83266	3.7928	3.52785	4.07115	3.78016	3.71351	3.70212	3.54837	3.48321	3.77293	4.18481	3.8188	3.91251	3.74232	4.03797	4.09029	4.64375	4.03711	4.27834	4.39548	4.08238
AT3G08560	258671_at	3.98572	4.07761	3.96916	4.69217	4.72183	4.47411	4.28174	4.13836	4.2803	4.2138	4.99263	4.17367	4.40179	4.23966	4.59721	4.4525	4.25013	4.33526	4.18497	4.27484	4.24901	4.14146	3.83727	3.95309	3.9586	3.80496	4.48817	4.08947	4.07995	3.76699	4.18884	3.84282	3.6806	3.74053	3.76782	3.9472	4.21596	4.2998	4.47447	4.54129	4.32339	4.82841	4.70116	5.50041	4.87188	4.49646	5.28515	5.34293
AT4G36790	246239_at	8.24682	8.60846	8.63016	7.78944	8.16434	8.16923	8.81239	8.76889	8.89872	9.05084	7.87566	9.20167	8.33957	8.57696	8.65695	9.16994	8.94354	9.26617	8.28768	8.98715	8.30265	8.55031	6.65973	7.08221	6.4968	6.98604	6.69015	6.71564	6.50075	7.13677	6.85423	6.77717	7.31704	7.21403	6.81304	6.85054	8.95389	8.54317	8.95939	8.60499	7.27245	7.25124	7.51646	7.8894	8.61578	8.59181	8.31025	8.00582
AT4G39080	252932_at	11.7668	11.819	11.6553	8.66409	9.40656	9.94392	9.351	9.11172	10.7478	10.3096	11.4737	11.319	11.3552	11.4917	9.63195	9.39668	10.7488	10.7387	11.5522	11.6318	11.5402	11.6739	11.4254	11.2938	11.1831	11.1082	11.2614	11.2251	11.3259	11.3224	11.2391	11.2261	11.1717	11.3377	11.3983	11.24	10.4528	10.2715	10.2066	10.4309	9.90504	10.3599	9.80067	10.8669	11.0567	10.7876	10.588	10.0072
AT3G60970	251457_s_at	3.36791	3.2659	3.28902	3.58448	3.22623	3.23841	3.40654	3.34644	3.52939	3.40697	3.27457	3.19591	3.41791	3.6626	3.72133	3.21169	3.61735	3.46804	3.62761	3.38529	3.4829	3.32596	3.71173	3.38046	3.41351	3.26275	3.35495	3.5816	3.43577	3.61202	3.42194	3.39791	3.4423	3.39537	3.62066	3.38502	3.2748	3.32314	3.31762	3.53142	3.41281	3.41398	3.38593	3.20324	3.51722	3.39513	3.17994	3.44062
AT1G66780	256370_at	3.05021	3.51461	3.44179	3.2939	3.78025	3.31721	3.64105	3.47683	3.59946	3.54301	3.26811	3.77885	3.63166	3.95665	3.42319	3.6818	3.40364	3.6365	3.91466	4.65187	3.71056	3.87142	3.6551	3.40687	3.352	3.59538	3.43359	3.47409	3.42534	3.3364	3.44196	3.3455	3.54243	3.46961	3.54808	3.42563	3.51867	3.54802	3.55783	3.61371	3.37284	3.56878	3.30446	3.46952	3.69128	3.70502	3.80221	3.46637
AT4G24980	254114_at	3.95631	3.94991	4.04858	4.38666	4.28835	3.779	4.21787	4.20969	4.03909	4.01981	3.87442	4.30649	4.08552	4.02378	4.38169	4.22392	4.15543	4.43	4.18459	4.14591	4.26104	4.27138	4.25882	3.96478	3.86837	3.97308	4.2796	3.98502	4.31729	4.00345	3.99448	3.9966	3.88095	4.07155	4.03315	4.09634	4.22364	4.41739	4.08178	4.42544	4.20178	4.29044	4.12395	4.23554	4.47139	4.37921	4.81926	4.12155
AT1G18220	256124_at	2.90456	2.89777	2.97789	3.07916	3.29905	2.89344	3.00927	3.04834	2.85813	3.01059	3.08213	2.89236	3.04609	2.84743	3.014	3.12498	2.92686	2.94325	3.09096	3.00451	3.09588	3.08426	3.12698	2.85237	3.18386	3.20075	3.06017	2.98493	2.91144	3.02442	3.04291	3.29022	2.79405	3.01605	2.8285	3.05518	3.13072	3.14194	2.85957	2.9772	3.09064	3.02132	2.96258	3.11434	2.96452	3.02576	3.03752	3.0097
AT3G47440	252440_at	3.66829	3.82988	3.85736	4.14891	3.83397	3.55346	3.80377	3.72341	3.88294	3.82303	3.93724	4.05361	3.84382	3.81094	3.76067	3.82867	3.74254	3.7801	3.92747	4.11517	4.01301	4.09481	3.87983	3.56289	4.22528	3.56547	3.81895	3.79988	3.88335	4.27401	3.71196	3.68148	3.56057	3.85361	3.58843	3.75696	3.50531	3.62192	3.72297	3.93058	3.63583	3.90685	3.79983	4.39565	4.11326	4.14394	4.15113	4.26061
AT3G19940	257995_at	3.81244	4.0506	3.74121	3.93927	3.57595	3.81465	4.07307	3.74687	4.06651	4.05495	3.41492	4.10336	4.17496	4.12491	4.14581	4.12028	3.9775	4.09106	4.00028	3.94878	4.35159	4.23282	3.78343	4.06937	3.71519	3.74337	3.45294	3.49744	4.42183	3.58253	3.58871	3.82363	3.80535	3.49492	4.05556	3.69948	3.89026	3.5109	4.19419	4.14422	3.70467	3.91993	3.79437	3.47176	3.97545	3.89834	3.65864	3.94911
AT3G53960	251916_at	5.48007	5.30619	5.47636	4.5265	3.98167	4.34843	4.12453	4.01074	3.82809	3.85998	4.02623	4.0486	4.11528	3.91564	4.15685	4.32508	4.13667	4.07653	4.04916	4.09656	4.19404	4.39177	4.21717	4.64325	4.29221	4.90578	4.59075	4.82884	4.66373	4.6353	4.78835	5.1747	4.48258	4.10384	4.64814	4.10978	3.84178	3.78416	3.96325	4.31389	4.11261	4.51587	4.23488	4.34352	4.23283	4.04486	4.70155	4.7826
AT2G33040	267600_at	11.7063	11.9944	11.9223	11.5279	12.0006	12.1014	12.0932	12.0359	12.2282	11.9197	12.3622	12.3251	12.2583	12.356	12.0759	11.955	12.2083	12.2564	12.5376	12.4353	12.4265	12.4827	11.951	12.0812	11.5121	12.0701	11.8939	11.9085	11.9409	11.4319	11.8406	12.1047	12.1	11.8777	12.0902	11.8344	12.2873	11.6957	12.1229	12.2349	11.6128	11.5771	11.6443	12.0579	12.4945	12.1617	11.6263	11.7183
ATMG00040	257339_s_at	5.39691	5.892	6.04999	10.4307	9.79275	10.1139	8.06594	8.33462	8.27982	7.75867	8.24319	9.17821	8.43628	7.62988	8.13054	7.77668	8.69608	8.04172	8.93886	8.70317	8.24097	7.92967	8.89366	8.11337	8.64195	8.46734	8.81389	8.09962	8.92455	8.09041	7.70575	8.215	8.43947	8.38842	8.30492	8.59385	10.0687	9.85775	9.88538	10.477	8.77028	8.4895	9.26345	10.4012	10.6185	10.9705	10.367	10.6178
ATMG01080	257339_s_at	5.39691	5.892	6.04999	10.4307	9.79275	10.1139	8.06594	8.33462	8.27982	7.75867	8.24319	9.17821	8.43628	7.62988	8.13054	7.77668	8.69608	8.04172	8.93886	8.70317	8.24097	7.92967	8.89366	8.11337	8.64195	8.46734	8.81389	8.09962	8.92455	8.09041	7.70575	8.215	8.43947	8.38842	8.30492	8.59385	10.0687	9.85775	9.88538	10.477	8.77028	8.4895	9.26345	10.4012	10.6185	10.9705	10.367	10.6178
AT2G15290	263298_at	8.62436	8.59106	8.49302	8.71859	9.30881	9.07366	10.2478	10.4995	9.57145	10.0535	8.78035	8.84576	9.24438	9.06467	10.0667	10.2892	9.76014	9.6528	8.90232	8.91694	8.89424	8.8088	8.83855	9.15869	8.99718	9.10183	9.02339	9.07658	8.94815	9.21732	9.1763	9.14732	8.63416	9.21961	8.88046	9.00766	9.42603	9.6851	9.56128	8.77938	9.22401	9.5376	9.26238	8.7331	8.45507	8.52955	9.97463	9.58431
AT3G44160	252344_s_at	6.34649	6.14825	6.13598	5.77121	5.75647	6.18102	7.09775	6.9738	6.73904	7.14903	5.56426	6.70396	6.24151	6.45956	6.81431	7.02522	6.74413	6.90072	6.17112	5.95215	5.95432	6.07065	5.80029	6.36972	5.93323	5.99789	6.06952	6.3631	6.25839	5.73362	5.74003	5.77468	5.8159	5.80335	5.95831	6.10184	6.62731	6.45581	6.48364	6.26144	6.53853	6.55307	6.31562	5.63917	5.7798	6.02199	5.69647	5.45339
AT4G23030	254292_at	3.39845	3.55407	3.47908	4.18842	3.55769	3.70874	3.75275	3.56685	3.62284	3.68107	3.72411	3.6997	3.67419	3.46746	3.77179	3.69937	3.63493	3.93178	3.71241	3.95087	3.70068	3.52936	3.84678	3.44495	3.53984	3.67157	3.96001	3.81435	3.9831	3.39542	3.59798	3.55989	3.62878	3.45983	3.63674	3.54224	3.59069	3.87206	3.66356	4.17249	3.59198	3.94506	3.57366	4.44024	4.18528	3.95737	4.09249	3.89036
AT1G07340	261072_at	3.69081	3.92251	3.79852	3.94463	3.98043	3.73414	3.87307	3.71783	3.95842	4.02619	4.11975	3.92437	3.84328	3.86721	4.03643	3.83042	4.02536	4.22573	3.73211	3.95946	3.85153	4.11879	4.23406	3.30405	3.95484	3.92164	3.8456	4.08203	4.05071	4.26469	3.77061	3.77931	3.73379	3.62047	3.64241	3.77905	3.8383	4.09183	3.91296	4.05943	3.7625	4.14538	3.96808	4.08158	4.3658	4.05046	4.20653	3.69899
AT5G59520	247678_at	11.3221	11.7227	11.5996	9.0051	9.23858	9.76162	7.59774	8.43253	9.6954	9.39916	11.4697	11.5969	11.3874	11.6384	7.28171	7.8412	8.33941	10.6205	10.4304	11.8644	10.7138	11.7084	9.73747	9.84465	10.2592	10.2741	9.90186	9.99689	10.008	10.4279	10.2357	10.0379	9.58483	9.34795	9.81928	9.64317	11.3313	10.7254	11.097	9.80867	7.20098	7.09721	6.73118	10.1225	10.9542	11.2024	7.63714	7.33242
AT1G17120	262522_at	9.30542	8.76489	9.01286	7.62502	7.44613	8.05096	7.21106	7.2776	8.29727	8.32522	8.31491	8.80717	8.06693	8.22175	7.51197	7.61352	8.6299	8.67987	8.82668	9.21998	8.32256	8.34233	7.62629	7.51429	7.75559	7.57023	7.53594	7.50943	7.68219	7.98584	7.78601	7.81695	7.72182	7.59099	7.50359	7.51721	7.87161	7.78091	8.04908	8.30439	7.64141	7.9588	7.3679	8.36012	8.67406	8.65044	7.57286	7.37584
AT3G45690	252595_at	3.89027	4.0503	3.87768	4.53582	4.03313	4.20916	3.90439	3.98045	4.07572	3.974	4.69668	4.24363	4.32767	4.16023	4.18862	3.90613	3.83292	4.39175	3.92647	4.18261	4.49001	4.5518	4.20762	3.89025	3.90742	4.01487	4.08546	4.18065	4.41446	4.22596	4.21312	3.89921	3.79321	4.0773	3.87739	4.10005	3.87528	3.9248	3.8946	4.24289	3.75757	4.16894	4.09801	4.66268	4.30109	4.25971	5.02939	4.92756
AT3G43660	252697_at	4.36303	4.52382	4.19543	4.61204	4.55372	4.30099	4.74779	4.78364	4.57549	4.63551	4.91795	4.80399	4.6825	4.60563	4.80902	4.62285	4.54101	4.64525	4.71656	4.65886	4.83502	4.86207	4.70976	4.44817	4.5279	4.5442	4.85713	4.55902	4.69168	4.60148	4.55991	4.49183	4.39198	4.57238	4.50539	4.52623	4.53374	4.73707	4.61619	4.68739	4.5211	4.99535	4.55656	4.6889	4.59942	4.8136	4.64929	4.75823
AT1G12500	259523_at	8.37086	8.12132	7.95195	6.75391	8.64621	8.66295	7.96361	7.73938	8.84032	8.73584	7.64872	8.43679	8.14722	8.28196	8.02491	7.98162	8.73963	8.84038	8.2887	8.20045	8.31803	8.27802	7.65244	7.93489	7.69031	8.17318	7.03392	7.78553	8.13754	7.70591	7.64922	8.03791	7.97455	7.809	7.84685	7.61013	8.25719	8.5303	8.61558	8.26327	8.16434	8.24887	7.76493	7.8056	7.80838	8.02446	8.07248	7.57486
AT1G49810	259810_at	4.56263	4.41437	4.29955	4.68751	4.6592	4.52573	4.79831	4.46513	5.02253	4.69688	4.50242	4.51333	4.65197	4.66051	5.10208	4.59512	4.78123	5.00713	4.59562	4.5661	4.63475	4.68961	4.24281	4.22837	4.41634	4.22477	4.43975	4.50006	4.40526	4.3209	4.4217	3.93038	4.07038	4.05577	4.23668	4.10164	4.39942	4.80839	4.79292	4.69213	4.44763	4.37535	4.68588	4.60081	4.66736	4.72309	5.1773	4.65051
AT1G69870	260410_at	3.74883	4.0398	4.06675	4.0356	3.96097	3.84449	3.67934	4.32763	3.74209	3.73742	3.98246	3.97013	3.90822	3.5988	3.98619	4.0066	3.73093	3.91725	3.76437	3.79563	4.16332	4.07042	3.84112	4.58168	4.00842	4.31956	4.57653	3.98487	3.92229	3.93936	4.09248	3.83335	4.03232	4.05441	4.14393	4.1445	3.50707	3.99783	3.7494	3.87691	3.6372	3.77874	3.91378	3.87688	3.85007	4.18756	3.99195	4.11871
AT1G49260	262390_at	4.11065	4.10914	4.07921	4.4644	4.33938	4.04554	4.39546	4.21293	4.50809	4.66088	4.08931	4.33081	4.55198	4.22415	4.5504	4.43941	4.31904	4.48892	4.24626	4.33753	4.50471	4.39032	4.34942	4.18324	4.63432	4.3424	4.22233	4.59746	4.82885	3.967	4.36657	4.19829	4.18218	4.34301	4.38576	4.01131	3.99147	4.25316	4.33733	4.52896	4.24477	4.28402	4.24484	4.16598	4.42013	4.38176	4.69936	4.26161
AT4G28580	253781_at	3.41908	3.70034	3.51588	3.78049	3.98926	3.68278	3.59217	3.4152	3.49962	3.21601	3.92473	3.83652	3.63902	3.64178	3.59581	3.6437	3.40765	3.60394	3.43655	3.69889	3.44518	3.62891	3.54332	3.2933	3.72385	3.32073	3.7928	3.48188	3.29419	3.30858	3.37754	3.4132	3.376	3.54967	3.51296	3.1866	3.77057	3.73494	3.6429	3.64604	3.49069	3.97834	3.53275	3.7143	4.11254	3.74417	4.37983	4.15974
AT1G64150	262342_at	5.16247	5.51074	5.18434	5.16907	5.4656	5.0565	5.24834	5.84442	5.17231	5.13584	5.08649	5.36518	5.86194	5.50254	5.13485	5.67336	5.01109	5.27949	5.18464	5.36328	5.57873	5.42515	5.28675	4.95391	5.12544	5.55619	5.05462	5.16922	5.56047	5.51329	4.82144	4.89196	4.92828	5.04414	5.25806	4.84392	5.00368	5.1344	5.09807	5.31273	5.22107	5.332	5.25668	4.94137	5.03033	4.80884	5.48457	5.77685
AT1G10090	264516_at	6.99941	7.24719	6.96084	6.02077	5.5667	5.77427	5.23961	5.07312	5.71302	5.61646	6.38565	6.21843	6.88551	7.08845	5.62312	5.48575	5.61306	5.75261	6.57385	6.57207	6.05043	6.55754	7.43808	7.4799	6.67502	7.10287	6.8797	7.11757	7.32748	6.96848	6.67956	6.93962	7.18084	7.5203	7.54574	7.22986	5.24269	5.28403	5.5329	5.8047	5.2971	5.69099	5.69083	5.54073	5.84423	5.89883	6.48639	6.48625
AT1G69860	260400_at	3.75601	3.82611	3.65947	4.37598	4.02977	3.73414	3.60453	3.5293	3.60154	3.64727	3.97873	3.85323	3.69114	3.61252	4.0784	3.76891	3.58977	3.89675	3.54887	3.91546	3.84869	3.86886	3.663	3.66344	3.45292	3.49689	4.01997	3.74234	4.05247	3.54746	3.61051	3.37497	3.467	3.59692	3.55829	3.62255	3.58944	4.04969	3.68591	3.91898	3.74699	4.08983	3.77941	3.68443	4.04949	3.8119	3.98755	4.29634
AT5G25400	246940_at	3.16202	3.4071	3.31127	3.87283	3.21533	3.34925	3.2972	3.38657	3.5989	3.49045	3.26754	3.54051	3.25923	3.28258	3.35288	3.42595	3.52624	3.6298	3.62486	3.4443	3.36143	3.50106	3.25619	3.20786	3.22653	3.13149	3.08622	3.27689	3.11271	3.5965	3.26924	3.17391	3.30568	3.16544	3.30219	3.00524	3.23102	3.33025	3.4358	3.52076	3.37149	3.49307	3.36649	3.33971	3.62613	3.53798	3.42386	3.4768
AT2G40090	265721_at	6.79848	7.16218	6.86787	5.69685	6.77106	6.68564	7.26733	7.25369	7.0069	7.37981	6.0414	7.14227	6.33929	6.29635	7.05443	7.05947	7.13192	7.21596	6.47418	6.60409	5.85335	6.35705	6.51192	6.56844	6.49017	6.45321	6.35419	6.1533	5.99406	6.37814	6.18367	6.12377	6.30998	6.07235	6.6305	6.2912	7.10693	7.36824	7.05296	6.91202	6.87527	7.32095	6.9786	5.72106	6.10699	6.27626	6.1504	6.08641
AT1G31820	246260_at	5.73016	5.90339	5.69646	4.69077	4.58005	4.18309	4.52272	4.17668	4.26018	4.58035	5.29497	4.49938	5.764	6.24657	4.30325	4.32321	4.22152	4.78817	4.44784	5.09355	5.54065	6.10256	4.15458	4.30652	4.49337	4.32412	4.64564	4.70278	4.63186	4.88473	4.64825	4.03976	4.08613	4.1093	4.25748	4.04152	4.46719	4.22266	4.37318	4.69395	4.39244	4.65228	4.67627	6.13325	5.78889	6.38072	4.67203	4.55783
AT1G79900	260163_at	5.3444	5.50463	5.15159	6.33855	5.95787	5.42733	5.43243	5.22388	5.44676	5.42444	6.16641	5.72937	5.51016	5.63174	5.53413	5.402	5.43044	5.69733	5.1847	5.50293	5.59296	5.94235	5.32226	4.62294	5.55564	5.15838	5.63209	5.04348	5.66435	4.78778	5.11157	5.04162	4.66519	5.20742	4.80645	4.97069	5.34586	5.75473	5.3827	5.91422	5.33515	5.6972	5.81925	6.64069	6.39122	5.64713	6.58531	6.04304
AT1G23070	264888_at	3.58521	3.74121	3.70626	3.79693	3.52364	3.62091	3.7044	3.81534	3.64772	3.61652	3.66673	3.86508	3.71629	3.77515	3.72115	3.72568	3.75718	4.1833	3.61294	3.53191	3.5815	3.65373	3.77854	3.65845	4.01111	3.7469	3.85316	4.20872	3.72941	4.13733	3.81426	3.65422	3.56898	3.74922	3.53634	3.73145	3.92096	3.71386	3.4758	3.66817	3.64005	3.7786	4.15312	3.96536	3.75646	3.6793	3.81779	4.14469
AT3G27080	257792_at	8.30977	8.3009	8.53579	8.0101	9.29907	9.3656	10.4287	10.3962	10.0918	10.389	7.93092	8.85215	8.54778	8.2259	10.4625	10.3541	10.4109	10.2574	8.54962	8.27842	8.32964	7.96616	9.02009	8.74124	8.94566	8.74934	8.98079	8.71614	9.34108	8.72229	9.06796	9.28505	8.71243	8.80291	8.61106	8.97074	9.90387	9.94971	9.99214	9.38883	9.45599	8.80371	8.96789	9.11391	8.83458	9.13468	9.24553	9.20196
AT2G37920	266091_at	4.27749	4.41413	4.60977	4.74226	4.70193	4.53626	5.10342	5.88963	5.08701	5.02745	4.73949	4.86251	5.03405	5.04531	4.91331	5.15669	5.01547	5.18285	4.8221	5.06979	4.99996	4.85376	4.42855	5.02225	4.50784	5.12225	5.3908	4.75925	4.95908	4.62814	4.76839	5.41708	4.7429	4.66601	4.65376	4.61278	4.68525	4.78654	4.47547	4.94038	4.55601	4.86812	4.88469	4.84911	4.85549	4.91628	4.55215	4.83849
AT3G54900	251815_at	5.3967	5.57899	5.6056	5.89475	6.33207	5.97658	6.47316	6.96607	6.1323	6.66706	6.34704	6.19903	7.12424	7.22786	6.19386	6.90918	6.48319	6.91754	6.13514	5.70426	6.78753	6.9342	8.25043	8.13031	8.21644	7.99219	8.12257	7.96434	7.97987	8.29768	8.06869	7.65362	8.08437	8.26915	8.06794	8.12731	6.22578	5.91734	6.00079	6.16223	5.80803	5.15243	6.14518	6.06482	6.3924	6.68886	5.5549	5.32279
AT3G44900	246336_at	3.0633	3.15018	3.28132	3.47663	3.27729	3.20962	3.22582	3.1831	3.22783	3.09418	3.67474	3.27889	3.37206	3.23677	3.38812	3.50216	3.24872	3.21243	3.39878	3.4021	3.1754	3.3725	3.23677	3.38732	3.37086	3.47027	3.16836	3.33016	3.27624	3.13282	3.13256	3.1428	3.00047	3.33204	3.14917	3.28885	3.09496	3.25499	3.16658	3.42654	3.27815	3.6225	3.39529	4.28497	3.52219	3.20298	3.35778	3.26869
AT1G55910	260601_at	5.69992	5.90112	5.75867	6.09273	6.23459	6.67767	5.43965	5.40432	5.04296	5.25219	5.95035	5.42971	7.41694	7.1353	5.44882	5.38388	4.96069	5.01842	6.47465	6.11352	7.2063	7.1549	5.78804	5.99432	5.69202	5.72403	6.07046	5.90483	6.14844	6.19258	5.50605	5.86511	5.69489	5.56615	5.90543	5.68418	4.96079	4.96091	4.93028	4.94062	6.69337	5.98459	6.77335	5.90388	6.21973	6.61673	5.1861	5.50744
AT5G14100	250198_at	3.97224	4.01541	4.10049	4.06892	3.99862	3.88679	4.65229	4.66521	4.21524	4.57383	4.0607	4.09549	3.83034	4.13436	4.50286	4.64091	4.24534	4.272	3.98277	3.8638	3.88246	3.87065	3.79311	4.26553	4.19919	4.77515	4.01601	3.93658	4.23908	4.13159	4.01156	4.10487	4.04042	3.85116	3.9386	3.92501	3.93948	4.23613	3.82817	4.15462	3.99014	3.86997	4.20239	4.38181	4.18865	4.05434	4.24226	4.32625
AT1G73190	260088_at	4.92437	5.04157	4.82493	5.61642	4.76131	5.24989	4.97197	4.97118	5.28701	4.94412	6.06391	5.48989	5.49492	5.29328	5.21466	4.89328	5.2186	5.02483	5.74662	5.32235	5.39214	5.781	4.77284	4.84619	5.09549	4.64086	5.55424	5.20681	4.71757	4.50674	4.63395	4.63239	4.4603	4.43464	4.75342	4.64958	5.01007	5.10591	4.94384	5.96346	5.24903	4.97722	5.27706	6.54736	6.32303	5.64393	6.37731	6.27445
AT5G51050	248485_at	7.54317	7.29841	7.47903	7.74736	7.19389	7.85891	6.26547	6.17418	7.32161	6.72132	7.51403	7.5161	8.03072	7.41136	6.68428	5.69571	7.41495	6.9976	7.67692	7.18697	7.99506	7.02464	6.79006	6.79991	6.2837	6.64177	6.47873	6.82594	6.45057	6.38015	6.67132	6.84052	6.45756	6.18281	6.64886	6.71404	7.79779	7.37009	7.5488	8.04505	8.65289	8.58132	9.15501	6.97997	7.93311	7.70888	7.20043	6.7697
AT5G24650	249751_at	7.96416	7.76467	7.98726	6.78756	7.27908	7.5895	8.98227	9.31926	8.19368	8.85598	7.2747	7.80752	8.08812	8.03927	8.90952	9.08566	8.40547	8.30621	7.4887	7.73776	7.521	7.89508	7.64047	7.69553	8.15545	7.72375	8.03896	7.91074	8.28865	8.0498	8.03179	8.13662	7.60442	7.5455	7.64005	7.46838	7.92392	8.23828	8.04107	7.60976	8.36171	8.71332	8.40873	7.35842	7.12346	7.6924	8.04509	7.77061
AT5G46370	248898_at	3.63617	3.60936	3.55475	3.5302	3.45198	3.09683	3.56968	3.52271	3.68404	3.4319	3.25315	3.59206	3.60968	3.80787	3.76253	3.63737	3.50493	3.68673	3.40078	3.54657	3.63791	3.91643	3.78531	3.47052	3.48609	3.24879	3.37337	3.53358	3.36315	3.82517	3.22546	3.46522	3.32323	3.26527	3.6404	3.38762	3.50477	3.75743	3.61017	3.53686	3.51832	3.47176	3.53619	3.07152	3.80081	3.54731	3.6084	3.66568
AT4G28395	253772_at	4.53911	4.79264	4.60049	5.61615	5.38582	4.97291	4.87214	4.73263	4.84598	4.87265	5.14595	5.27956	4.92907	4.76403	5.15372	4.74367	4.89164	5.02451	4.83742	5.0927	4.961	4.86771	5.05454	4.32604	4.67815	4.47925	4.98926	4.07923	4.63845	4.24701	4.53453	4.64088	4.58954	4.61293	4.70314	4.44588	4.65997	4.83155	4.97724	5.24564	4.91202	5.03951	5.12731	5.62959	5.6968	5.35431	5.36259	5.8963
AT5G60740	247613_at	3.20076	3.36258	3.33359	3.7695	3.52965	3.48479	3.27183	3.19444	3.62197	3.44659	3.63616	3.51455	3.64002	3.61415	3.4212	3.21394	3.50285	3.5768	3.64329	3.56798	3.55522	3.57317	3.51165	3.52305	3.62464	3.29804	3.70108	3.39625	3.86284	2.9204	3.22655	3.03984	3.37132	3.40401	3.21502	3.58474	3.23811	3.67375	3.34263	3.34228	3.33296	3.43033	3.51129	3.46626	3.81975	3.43088	3.8836	3.70526
AT2G31020	267202_s_at	6.54689	6.66063	7.02367	6.77287	6.16479	6.33662	4.62027	4.35016	6.16219	4.89103	7.66908	8.11376	7.07341	7.31322	4.18567	4.07827	5.6932	5.7678	8.16887	8.3818	7.33481	7.39985	6.05271	6.231	5.85645	5.95914	6.03572	5.92774	5.75009	5.95157	6.14166	5.84658	6.33449	6.06598	6.28844	5.75985	6.51027	6.18193	6.39603	6.58024	4.90728	4.88644	4.52447	5.83395	7.21235	7.09489	4.90323	4.56746
AT2G31030	267202_s_at	6.54689	6.66063	7.02367	6.77287	6.16479	6.33662	4.62027	4.35016	6.16219	4.89103	7.66908	8.11376	7.07341	7.31322	4.18567	4.07827	5.6932	5.7678	8.16887	8.3818	7.33481	7.39985	6.05271	6.231	5.85645	5.95914	6.03572	5.92774	5.75009	5.95157	6.14166	5.84658	6.33449	6.06598	6.28844	5.75985	6.51027	6.18193	6.39603	6.58024	4.90728	4.88644	4.52447	5.83395	7.21235	7.09489	4.90323	4.56746
AT2G43330	260543_at	8.82386	8.52726	8.44847	7.0772	7.02971	8.02948	6.85935	7.16173	7.99928	7.80211	8.41496	9.36612	7.76375	8.08992	6.52775	6.96775	7.45449	7.92396	8.35772	9.09684	7.74379	8.10543	6.34453	6.41758	6.23807	6.33223	6.46959	6.69391	6.85107	6.92616	6.6635	6.3555	6.34812	5.96605	6.55775	5.96729	7.72514	7.46436	7.74202	8.43075	8.13258	8.43064	8.24122	8.58797	8.95136	9.12419	8.08873	8.05151
AT4G24120	254174_at	4.02357	3.96101	4.02527	4.24033	4.08895	3.87331	4.23526	4.03973	4.29616	4.23135	4.24776	5.0751	4.42614	4.30624	4.21255	4.04389	4.1137	4.08493	4.34433	4.19407	4.28144	4.36832	4.04187	4.10162	3.80237	3.77619	4.3459	3.45598	4.36008	3.51507	4.03728	3.84472	3.81753	3.78208	3.81197	4.0914	4.09092	3.9071	3.88006	4.23084	4.2462	4.33202	4.16241	4.73211	4.01145	4.25808	4.35707	4.66921
AT5G26250	246887_at	4.29976	4.30611	4.16566	4.22394	4.30998	4.29826	4.15701	4.07555	4.25722	4.33845	4.3244	4.41866	4.0496	4.09111	4.39789	4.19551	4.25487	4.45445	4.22404	4.11139	4.65358	4.85529	4.01213	4.50521	4.24027	3.9755	4.31806	4.49644	4.54792	4.83679	4.04424	4.4746	4.08613	4.30994	4.30947	3.94571	4.32897	4.30469	4.2766	4.95999	4.14294	4.31125	4.18907	4.6769	4.17644	4.49099	4.3796	4.29566
AT3G19553	256567_at	7.95458	8.30334	8.33433	5.51402	6.25006	6.80895	4.60247	5.16948	6.64128	6.12692	7.39798	7.86938	7.52567	7.65964	5.10582	5.19086	7.00974	7.08776	7.55811	7.48411	7.55581	7.66658	7.46195	7.08221	7.14307	6.96951	7.12041	7.40197	7.05909	7.6516	6.89012	6.81275	7.08454	7.0033	7.19355	7.08512	7.3664	6.96617	7.30757	8.00134	5.72477	5.92213	5.41675	6.88272	7.91533	7.86956	5.42274	5.41248
AT1G12940	261198_at	3.39017	3.71464	3.52958	4.11722	3.74148	3.59476	3.64703	3.71169	3.82577	3.61396	3.75537	3.8772	3.68707	3.65006	3.87124	3.75134	3.73575	3.94551	3.94071	4.21812	3.80263	4.21324	3.82667	3.40088	3.90943	3.51844	3.8256	4.08947	3.96462	3.88028	3.62146	3.55969	3.26682	3.60169	3.61515	3.34312	3.64917	3.74587	3.67233	3.8834	3.86908	4.04421	3.62889	4.1401	3.81692	4.03815	3.72975	3.89751
AT5G50800	248467_at	4.40713	4.49952	4.90495	5.17252	4.3858	4.27137	4.03943	3.97545	3.70626	3.94167	5.34728	4.18339	4.28069	4.03521	4.21944	3.9287	4.00421	4.20059	4.14352	4.09513	4.58798	4.12989	5.2527	4.97388	4.55426	4.85501	4.98075	4.71266	4.4679	5.40619	4.66551	4.2117	4.41223	4.47681	5.06151	4.89573	4.42584	4.23739	4.29317	4.20859	4.24469	4.68031	4.37137	5.27166	4.27044	4.29661	4.97755	5.08741
AT1G11260	262456_at	10.8467	10.9926	11.1343	11.0383	10.524	10.7941	9.27895	10.035	10.4965	9.95854	11.1146	11.6332	9.82415	9.8495	9.19708	9.73792	10.4436	10.5594	11.6492	11.83	9.75354	10.5876	9.87548	9.33628	9.43091	8.94261	9.62884	9.54125	9.02066	9.7854	9.86684	9.47878	9.63235	9.48212	9.43224	9.50961	11.0414	10.4979	10.8326	11.4758	11.0715	11.2666	11.5074	10.6597	11.4845	11.3261	8.75609	8.76201
AT1G16380	262757_at	3.7386	3.65027	3.53483	3.83526	3.84409	3.55826	3.88603	3.73741	3.64846	3.81599	3.65932	3.88102	3.72111	3.62919	3.87885	3.8106	3.63939	3.74072	3.75283	3.85474	3.6906	3.93975	3.92859	3.98719	3.96486	3.87823	3.96262	4.19217	4.0851	3.89929	3.96479	3.83844	3.70992	3.7936	3.78937	3.85011	3.73859	3.55969	3.70624	3.76856	3.69349	3.85974	3.69919	3.6472	3.85799	3.91441	4.09215	4.05243
AT2G28170	266161_at	3.07876	3.10463	3.21606	3.78996	3.4261	3.3035	3.2523	3.06424	3.25941	3.16442	3.4927	3.21878	3.21401	3.22301	3.24343	3.24549	3.24469	3.12511	2.89543	3.4549	3.14755	3.23554	3.24148	3.21192	3.15549	3.23558	3.21661	3.80081	3.02979	3.21338	3.20569	3.29568	3.09095	3.20786	3.02017	3.14626	3.40272	3.4103	3.37474	3.26537	3.17748	3.27266	3.34147	3.4135	3.41798	3.4135	3.51045	3.3775
AT1G23300	263040_at	4.21381	4.18082	4.10591	4.21817	4.42956	4.15534	4.39864	4.11258	4.13972	4.28838	4.22495	4.33622	4.46466	4.67258	4.54847	4.28139	4.30264	4.45547	4.43126	4.46372	4.56699	4.42946	4.08915	4.292	4.46818	4.24543	4.60835	4.77935	4.42328	4.45403	4.02607	4.18574	3.81725	3.85449	4.03468	4.05896	3.94078	4.0307	4.09213	4.35522	4.22761	4.21412	4.17927	4.37761	4.36957	4.30251	4.42899	4.22514
AT1G19450	260676_at	11.24	10.9472	11.2019	8.76178	9.25423	9.47398	9.10104	8.34679	10.7079	10.491	10.2239	10.5716	10.714	10.7096	9.79356	8.14499	10.7511	10.045	10.7606	10.0175	10.2939	9.97919	10.395	10.2453	9.91107	10.3042	9.64982	9.71388	9.97067	9.4265	9.4911	9.84968	10.1927	10.1717	10.1192	10.2271	8.56879	8.20578	8.17235	9.0972	9.27693	9.53084	8.87356	11.574	11.0928	11.0926	11.3219	10.4237
AT5G64580	247235_at	6.15349	5.2978	5.63751	5.62323	6.0466	5.33971	6.9252	6.65436	6.12991	6.316	5.63779	5.20977	5.48992	5.31451	6.70053	6.86119	5.9938	5.81473	5.12415	5.36104	5.00035	5.06608	5.1414	5.56948	5.36168	5.3372	5.95827	5.552	5.50903	5.76141	5.43004	5.88126	5.31447	5.19627	5.1628	5.2533	5.74138	6.14843	5.74769	5.2142	4.93291	4.67835	5.01929	5.5444	5.20131	5.66946	5.71427	5.43618
AT1G66770	256371_at	3.91081	4.08859	3.87611	4.77458	4.62092	4.00483	4.16296	4.08859	4.24638	4.05452	3.9809	4.14464	4.09695	4.02197	4.54422	4.02667	4.21544	4.05438	4.20431	4.17511	4.09381	4.14455	3.9569	4.00526	3.90833	3.79687	3.6988	4.1889	3.70254	3.72419	3.80928	3.93872	3.77357	3.70717	3.76903	3.89681	3.93573	4.13537	4.02047	4.31802	4.0694	4.25998	4.05287	4.1553	4.29518	4.10586	4.86724	4.53096
AT5G14040	250206_at	11.761	11.5586	11.4192	9.99355	10.18	10.9325	11.1655	11.0618	11.3355	11.745	10.8207	11.5903	10.5623	10.458	11.2434	11.2798	11.4378	11.7039	11.1348	10.9877	10.3956	10.0597	11.7075	11.7695	11.8564	12.0208	11.7302	11.8729	11.8909	11.7804	11.9919	11.9847	11.9243	12.1451	11.445	11.7319	11.2958	11.5067	11.3532	11.1583	10.8644	10.7305	10.4134	10.6314	10.8302	10.8541	10.5637	10.53
AT5G46240	248888_at	3.10546	2.87054	3.02935	3.06425	2.97279	3.1587	3.07885	3.02618	2.99687	2.92793	3.06007	3.02546	3.00779	3.01389	3.06173	3.05276	3.24427	3.10279	3.05477	3.12179	3.0668	3.02144	3.2009	3.09276	3.10506	2.97237	3.21968	3.13384	3.04827	2.99277	3.09284	2.92109	3.05494	3.1282	2.94322	3.04874	3.21251	2.90557	3.01928	3.13331	2.97071	3.09359	2.97227	3.05862	3.21887	2.93489	3.38092	3.24212
AT1G12600	259527_at	5.05773	5.10503	4.84278	7.01089	6.74962	7.26904	5.39275	5.3849	4.43201	4.79589	4.13201	4.57209	5.07214	4.77068	5.68175	5.48845	4.36355	4.71626	4.64551	5.29785	4.68179	4.93507	4.75188	4.79029	4.44211	4.30494	4.06027	5.06102	4.23994	5.18619	4.26543	4.43015	4.45798	4.74245	4.96902	4.26996	8.41401	7.1652	8.55096	8.24127	10.3021	10.4849	9.48428	4.29821	5.02492	5.10693	4.99753	4.55155
AT3G43630	252694_at	4.50746	4.20067	4.16604	4.62772	4.5111	4.23795	4.82483	4.38633	4.53452	4.73792	4.25778	4.59085	4.4794	4.40719	4.71394	4.78178	4.6523	4.563	4.61028	4.43584	4.33048	4.52248	4.63787	4.4144	4.53899	4.90692	4.64132	4.38568	4.4871	4.50213	4.38875	4.51089	4.15433	4.35578	4.43456	4.31149	4.45135	4.54474	4.6471	4.84271	4.51488	4.79344	4.41947	4.57931	4.55928	4.39592	4.86686	4.56719
AT5G06660	250687_at	7.94386	8.02985	7.77867	8.3254	8.88225	8.5138	8.69407	8.88282	9.48908	9.57601	8.20828	8.72708	8.07178	8.07606	8.89529	8.98877	9.69559	9.75076	8.19416	8.43658	8.01144	8.0374	9.50324	9.14283	9.18931	9.03444	9.22318	9.42894	9.58549	9.10145	8.91121	9.00779	9.51432	9.08234	9.14654	9.19168	9.18277	9.21702	9.42215	9.19741	8.13573	8.30442	8.02933	8.45533	8.56535	8.77445	8.33599	7.91673
AT2G38510	266409_at	4.0053	3.96525	3.8141	4.07132	4.12924	3.89219	4.26258	4.13797	4.09015	4.31435	5.04186	4.14806	3.93814	3.8836	4.26088	4.41088	4.22474	4.33106	4.23179	4.09416	4.1598	4.34546	3.93072	4.03683	4.30382	3.86481	4.53227	4.13003	4.33255	4.51396	3.96593	4.16253	3.61767	3.72417	3.77819	3.88063	3.93319	4.05815	3.99567	3.83376	4.24815	4.27883	4.47991	4.3476	4.11887	4.17904	4.37901	4.51317
AT1G52180	259837_at	3.85861	4.45322	4.10804	4.51903	4.23227	4.03597	4.26108	3.90673	4.12889	4.04278	4.48138	4.45377	4.14924	4.10822	4.37064	3.9559	4.15637	4.37941	4.49768	4.71825	4.38934	4.5829	4.0408	3.87731	4.15678	4.13632	3.90059	3.97849	4.61279	3.73604	4.1696	3.91519	3.52183	3.92534	3.62611	3.97915	3.89205	3.9406	4.11816	4.27349	3.95199	4.24062	3.95267	4.51043	4.89972	4.59599	5.05865	5.38547
AT5G49130	248643_at	4.56071	4.85423	4.63453	5.97286	5.12412	4.71812	4.80158	4.90857	5.22596	5.54223	5.12924	5.76499	5.48885	5.90541	4.97024	4.75101	5.06044	5.10239	4.84906	5.25175	5.03954	5.40834	4.81235	4.56018	4.88159	4.59986	4.46048	5.13486	5.42215	5.73691	4.58121	4.65372	4.42097	4.54863	4.47243	4.58408	4.95597	4.77972	4.9062	5.00773	4.92572	5.61045	4.81991	6.0078	5.58679	5.38433	5.55415	5.28259
AT2G28180	266160_at	3.10336	3.16953	3.08056	3.56824	3.4477	3.46528	3.48455	3.40495	3.27034	3.37672	3.88545	3.60449	3.31341	3.42315	3.61788	3.42549	3.26218	3.34534	3.22762	3.47459	3.31059	3.33667	3.43951	3.2786	3.41976	3.00212	3.7812	3.33066	3.37662	3.42527	3.49993	3.61611	3.27271	3.23462	3.14743	3.25187	3.37419	3.45087	3.43923	3.52027	3.36551	3.37947	3.4142	4.35957	3.39729	3.48678	3.56137	3.6917
AT1G79400	262936_at	3.93118	3.88845	3.58583	4.45204	4.68142	4.10008	4.1653	4.02617	4.42665	4.20267	4.04249	4.13324	4.32402	4.23801	4.45538	4.20334	4.04132	4.08203	4.43311	4.42494	4.28728	4.54498	4.03003	3.89199	4.11474	3.85649	4.07133	4.28359	4.53443	3.87487	3.75406	4.04462	3.69455	3.95979	3.84032	3.7607	4.60454	4.58653	4.23941	5.09441	4.44376	4.59385	4.83032	5.15486	5.25767	4.92403	4.65178	4.29883
AT2G16120	263087_s_at	3.91517	3.98889	3.8336	4.5803	4.32946	3.88671	4.4852	4.27994	4.46228	4.18895	4.16123	4.24715	4.42675	4.175	4.63781	4.52053	4.26499	4.40833	4.35123	4.356	4.38402	4.43545	4.1675	4.33964	4.17035	4.23817	4.25192	4.1131	4.51881	4.26669	4.15096	4.3748	3.92143	4.0664	4.17698	4.00762	4.12751	4.08729	3.88899	4.21718	4.45544	4.32373	4.40461	4.97103	4.34133	4.54696	4.89574	4.31368
AT2G16130	263087_s_at	3.91517	3.98889	3.8336	4.5803	4.32946	3.88671	4.4852	4.27994	4.46228	4.18895	4.16123	4.24715	4.42675	4.175	4.63781	4.52053	4.26499	4.40833	4.35123	4.356	4.38402	4.43545	4.1675	4.33964	4.17035	4.23817	4.25192	4.1131	4.51881	4.26669	4.15096	4.3748	3.92143	4.0664	4.17698	4.00762	4.12751	4.08729	3.88899	4.21718	4.45544	4.32373	4.40461	4.97103	4.34133	4.54696	4.89574	4.31368
AT3G48010	252399_at	3.10977	3.04204	3.1641	3.18175	3.12848	3.12886	2.89658	2.876	2.84787	2.9903	3.07448	2.96394	3.28332	2.96802	2.99997	3.02783	3.0624	3.07609	3.0846	3.23935	3.1754	3.22187	3.45102	3.11292	3.25953	3.29053	3.02468	2.91761	3.15593	2.98266	2.96528	3.04047	2.88924	2.86274	3.11505	3.12012	3.02054	3.10142	3.21323	2.86412	3.18711	3.02158	3.27656	3.18095	3.21009	3.03791	3.27601	3.30152
AT4G28620	253785_s_at	4.09245	4.06038	4.1637	3.96003	4.32704	4.28511	3.81144	3.85604	4.40824	4.1381	3.85926	4.23424	3.81459	4.01606	4.00793	3.79353	4.54604	4.60555	4.16204	4.20023	3.79439	3.63795	3.79185	4.08152	3.82214	4.04563	3.868	4.39716	3.90418	3.89357	3.78951	3.9723	3.60988	3.85841	3.66652	3.87774	4.28403	4.23755	4.17506	4.34139	4.13105	3.81708	4.15617	4.0781	4.09039	4.17321	3.63742	3.81622
AT4G28630	253785_s_at	4.09245	4.06038	4.1637	3.96003	4.32704	4.28511	3.81144	3.85604	4.40824	4.1381	3.85926	4.23424	3.81459	4.01606	4.00793	3.79353	4.54604	4.60555	4.16204	4.20023	3.79439	3.63795	3.79185	4.08152	3.82214	4.04563	3.868	4.39716	3.90418	3.89357	3.78951	3.9723	3.60988	3.85841	3.66652	3.87774	4.28403	4.23755	4.17506	4.34139	4.13105	3.81708	4.15617	4.0781	4.09039	4.17321	3.63742	3.81622
AT1G07810	261433_s_at	10.5074	10.0515	9.87248	8.4852	9.266	9.60902	9.82125	9.39913	10.1569	10.0888	8.3799	8.95396	8.90873	8.89713	9.78337	9.53497	10.38	10.0254	9.1663	9.03759	8.9152	9.06268	9.72407	9.82754	9.54276	9.57921	9.60283	9.62503	9.86198	9.43576	9.7221	9.8337	9.69026	9.69524	9.37865	9.83908	9.99612	9.81575	9.81564	9.65911	9.09309	9.22784	8.82756	9.01246	9.14957	9.14801	9.19052	8.71833
AT1G15500	261767_s_at	9.3057	9.12752	9.39156	5.69295	6.77434	6.92251	8.72589	8.30797	7.69927	8.12151	7.5579	7.08734	8.187	8.04253	8.5405	8.37765	7.716	7.3719	8.25082	7.89466	8.92958	8.51217	8.57176	8.97446	8.69396	8.67965	8.21321	8.37133	8.10305	8.70346	8.91855	8.8998	8.50913	8.51462	8.55981	8.6498	7.62327	7.7786	7.65405	6.39246	8.41848	8.30868	8.516	7.17392	6.59964	6.8467	6.74611	6.60104
AT1G80300	261767_s_at	9.3057	9.12752	9.39156	5.69295	6.77434	6.92251	8.72589	8.30797	7.69927	8.12151	7.5579	7.08734	8.187	8.04253	8.5405	8.37765	7.716	7.3719	8.25082	7.89466	8.92958	8.51217	8.57176	8.97446	8.69396	8.67965	8.21321	8.37133	8.10305	8.70346	8.91855	8.8998	8.50913	8.51462	8.55981	8.6498	7.62327	7.7786	7.65405	6.39246	8.41848	8.30868	8.516	7.17392	6.59964	6.8467	6.74611	6.60104
AT5G15100	246544_at	3.71999	3.31951	3.53901	3.84081	4.47548	3.54224	4.07366	3.69451	3.79186	3.73426	3.67119	3.9008	3.49326	3.71351	3.81814	3.77193	3.75615	3.76962	3.54573	3.89084	3.68305	3.90445	3.74844	3.86249	3.66243	3.57655	3.42245	3.46938	3.76402	3.80622	3.46614	3.45687	3.40431	3.724	3.62945	3.64305	3.66907	3.90238	3.61796	4.05986	3.83329	3.67127	3.95413	4.01038	4.15791	3.74056	4.37296	3.93591
AT2G39060	266201_at	3.72866	3.72182	3.66511	3.99744	3.75162	3.61149	4.10434	3.49082	3.77308	3.69868	4.22459	3.95908	3.79353	3.90126	3.90535	3.80653	3.88273	3.73821	3.67454	3.8273	3.84731	3.80617	3.64804	3.64749	4.02218	3.48938	3.6111	3.95683	4.01001	3.74306	3.70486	3.56547	3.40709	3.45075	3.48062	3.4756	3.58115	3.59594	3.65714	3.88755	3.65119	3.98748	3.72791	4.14822	4.06509	3.78358	4.57367	3.92483
AT2G04066	263405_s_at	4.87598	5.08081	5.67671	4.7652	4.68848	4.48159	4.82662	4.74759	4.51456	4.64574	4.86831	4.92685	5.1242	6.38036	4.81127	4.60368	4.70665	4.72192	4.88936	4.63966	5.04301	5.02817	4.91568	4.5676	4.71564	4.72644	4.75408	4.8231	4.51807	4.77924	4.56013	4.59127	4.60917	4.59729	4.66931	4.47358	4.69691	4.70747	4.53858	4.81364	4.65288	4.82417	4.44103	4.6478	4.738	4.95272	4.7718	4.68044
AT1G32500	260709_at	6.68786	6.95146	7.08875	5.29418	5.6299	6.3772	6.83056	6.67944	6.53245	6.8472	6.03852	6.36515	7.09784	6.57221	6.83	6.78348	6.77381	6.57796	6.54706	6.26774	6.80985	6.55366	6.56936	7.09828	7.05405	6.5488	6.58005	6.61903	7.25922	6.56548	6.85723	6.58388	6.88372	6.90027	6.60897	6.71704	6.19369	6.54788	6.2333	5.30705	5.71638	5.81802	5.2476	5.38208	5.87218	5.96154	6.01989	6.0891
AT1G66950	255855_at	3.67522	3.72085	3.84996	3.57022	3.38236	3.27237	3.15384	3.11843	3.41046	3.25221	3.95764	3.6857	3.77257	3.83737	3.54198	3.35109	3.46805	3.43404	3.77335	4.09657	3.59997	4.15785	3.31658	3.63758	3.58469	3.50813	3.30725	3.34417	3.4997	3.37217	3.40536	3.25235	3.35318	3.38288	3.45313	3.15904	3.18905	3.20442	3.38036	3.6081	3.46282	3.63795	3.40597	3.39921	3.85886	3.77521	3.22535	3.52068
AT4G35870	253106_at	6.31312	6.04838	6.02422	6.7739	6.39845	6.0875	6.08915	6.16053	6.56242	6.30373	6.30822	6.9	6.13746	6.47952	5.9832	6.48376	6.22946	6.63248	6.58705	6.56856	6.64726	6.65321	6.959	6.15406	7.20416	6.59211	6.4565	6.10791	6.59185	6.36391	6.74219	6.41969	6.36468	6.61462	6.32052	6.44939	6.11802	6.35868	6.06808	6.18847	6.31253	6.57413	6.72957	6.27315	6.41987	6.03268	6.10792	6.37303
AT3G55130	251785_at	5.36481	5.10179	5.09767	5.82973	5.89062	5.49732	5.27714	5.17969	5.31972	5.47992	5.71641	5.51058	5.56566	5.27656	5.5026	5.44791	5.34805	5.46507	5.47016	5.45402	5.52992	5.42923	5.54419	4.77191	5.2246	4.9937	5.13787	5.01962	5.51024	4.98645	5.10631	4.98555	4.76684	5.16226	4.79254	5.17843	5.49081	5.39331	5.55814	5.43617	5.35179	6.10341	5.84006	5.73042	5.47317	5.6535	6.45538	5.85335
AT1G76430	259974_at	3.95144	4.81171	4.34455	4.08155	4.03263	3.84333	4.00242	3.83918	3.86103	3.90412	3.86115	4.05261	4.1562	4.06156	4.03033	3.97006	4.01415	4.38416	4.19751	4.21457	4.0728	4.16493	4.34293	3.92276	4.20553	4.078	4.30314	4.14505	4.34019	4.97445	4.16594	3.96777	3.84812	4.00719	4.07664	3.84204	4.1587	3.95434	3.93405	4.00975	4.14448	4.26299	4.2266	4.11374	4.30802	4.07437	3.8836	3.9582
AT4G27420	253863_at	4.87693	5.19919	5.07952	5.82215	5.20731	4.93437	4.9066	5.10227	4.97426	5.05869	5.07013	5.18929	5.08436	4.93309	5.1296	5.15945	5.14601	5.16767	4.94257	5.16857	5.01857	5.19616	5.07436	5.29533	5.41415	5.28354	5.34456	5.53039	5.67774	4.94983	5.0898	5.06516	5.0338	5.11547	5.12069	4.89887	5.01007	5.31897	5.19324	5.49331	5.17489	5.321	5.07152	5.21697	5.43179	5.29586	5.70395	5.67029
AT2G29120	266782_at	3.88742	4.05734	3.86344	4.74313	4.36801	4.00736	4.00656	4.08471	4.00176	4.07769	4.14637	4.3106	4.10004	3.88856	4.21898	4.28603	4.2844	4.2314	3.96381	4.03141	3.94456	3.98367	3.93287	4.23731	4.19671	3.67821	3.79289	4.07471	3.75343	4.55459	3.92082	4.1637	3.90946	4.08629	3.86594	3.9516	4.09789	4.18582	3.99888	4.28455	4.08489	3.92193	4.02447	4.23697	4.28862	4.15361	4.41454	4.41882
AT4G11150	254903_at	12.6772	12.5769	12.527	12.6481	12.8228	12.7294	12.1468	12.1787	12.738	12.5098	12.9346	12.9871	13.0648	13.0206	12.2849	11.8875	12.7488	12.8592	13.1204	13.1707	12.988	13.0869	12.5866	12.476	12.5292	12.5892	12.338	12.5937	12.4352	12.5002	12.4164	12.3993	12.2378	12.4022	12.3008	12.4039	12.7019	12.6347	12.6031	12.7579	12.5077	12.352	12.3531	12.8685	13.1068	13.0226	12.669	12.6359
AT1G25270	245634_at	3.28248	3.34428	3.24815	3.64061	3.63461	3.49859	3.50703	3.44703	3.40784	3.60137	3.3965	3.58759	3.33351	3.32572	3.59709	3.52066	3.3166	3.50284	3.44679	3.76002	3.47916	3.71012	3.27615	3.69902	3.73995	3.60761	3.77522	3.45911	3.61308	3.89498	3.32785	3.39996	3.12346	3.16883	3.28263	3.33351	3.45668	3.52782	3.34613	3.50941	3.6372	3.70122	3.6371	3.49859	3.49787	3.48235	3.57864	3.51194
AT5G59040	247759_at	4.44732	4.6654	4.47287	5.0636	4.61143	4.67322	4.56868	4.58983	4.72461	4.68958	4.82763	4.62661	4.94004	4.73492	4.63946	4.59207	4.72769	4.80252	4.58742	5.01746	4.64366	5.14317	4.69756	4.74215	5.06889	4.68659	5.1018	5.26168	4.66406	4.64912	4.48946	5.11172	4.346	4.62518	4.43907	4.64081	4.55281	4.74973	4.57967	4.99415	4.57894	4.91019	4.92819	5.4191	4.7228	4.63312	5.69042	4.94755
AT4G15920	245524_at	7.5328	7.66196	8.13502	7.13932	6.72533	6.89162	5.99471	5.97414	7.58567	6.69551	8.23861	8.33926	8.06229	8.28471	5.77549	5.40078	7.09051	6.46148	8.53877	8.57838	9.15127	8.96011	8.29328	8.00218	7.76193	7.85587	7.74957	7.70855	8.19909	8.14353	8.28418	8.17662	8.21815	7.74587	7.64047	8.29481	5.92624	5.60624	5.74011	5.95718	5.91569	5.60226	6.04084	8.18388	8.49129	8.68325	5.90692	5.4984
AT3G48570	252328_at	6.84627	7.07543	7.17542	9.00527	9.51416	9.27274	8.08236	8.21311	8.99863	8.72234	8.72261	9.7098	7.61216	8.55627	8.12509	7.74344	9.16785	9.33009	8.95756	9.35327	8.17814	7.58065	8.56411	8.80712	8.93591	9.02869	9.12919	8.64768	9.04654	8.9559	8.91719	9.25732	8.50978	8.35314	8.50732	8.50259	9.7146	9.32946	9.44908	9.81968	8.75133	8.51158	8.36652	8.30945	9.50359	9.77566	8.24002	8.23646
AT2G32830	267646_at	3.66934	3.60196	3.6291	3.68052	3.43443	3.75765	4.10245	3.7045	3.80408	3.82144	3.90661	3.91524	3.71764	4.04164	3.81589	3.80381	3.91742	3.8325	3.88667	3.96559	4.03489	3.79278	3.75819	3.98719	3.77215	3.67157	3.87131	3.65339	3.89689	3.85292	3.62946	3.80113	3.7228	3.77834	3.74921	3.63258	3.7594	3.75206	3.68911	3.71829	3.59956	4.01132	3.59605	3.62734	3.9156	3.71453	3.99991	3.62168
AT5G08690	245715_s_at	12.4359	12.3722	12.2527	12.3316	12.4941	12.2252	12.3741	12.0051	12.2113	12.034	12.23	12.1264	12.2532	12.109	12.3052	12.0994	12.3837	12.2025	12.4925	12.1854	12.2964	12.0315	12.3104	12.309	12.2314	12.3661	12.6515	12.2407	12.2828	12.2708	12.4992	12.6201	12.0679	12.0894	12.035	12.213	12.1869	12.2084	12.1561	12.1825	12.0954	12.0108	11.9803	12.0798	12.16	12.1059	12.0211	12.0891
AT5G14570	250151_at	6.347	6.4254	6.3019	7.09824	6.5522	6.46356	6.83494	7.11696	6.39198	6.68854	6.1694	6.55023	7.20262	6.73665	7.02569	7.17818	6.46017	6.6253	6.43506	6.51413	6.94174	7.31375	6.027	6.03192	6.01454	6.02254	6.40372	6.11205	6.39604	6.01413	6.17655	6.49791	5.45085	5.65664	5.93278	5.75217	6.98069	6.751	6.88687	6.59916	6.90738	7.24283	6.91707	6.21415	6.51185	6.38146	6.40286	6.78267
AT1G28230	245671_at	5.43888	5.31808	5.4423	6.78678	6.11352	5.76067	5.36756	5.25011	5.47317	5.65279	5.40132	6.06558	5.32275	5.62125	5.74227	5.79332	5.18835	5.97838	5.45287	5.809	5.7467	6.22081	4.93085	5.47928	5.26334	5.25123	5.29209	5.43848	5.51846	5.4194	5.39297	5.28829	4.94058	5.23458	4.82485	5.20199	5.4963	5.37276	5.4821	5.95718	5.6988	5.64124	5.45886	6.06882	6.11513	6.03034	6.3931	6.33223
AT5G19640	245959_at	3.01788	3.17697	3.00695	3.52748	3.29863	3.17615	3.27519	3.16974	3.35806	3.24348	3.33895	3.35778	3.08914	3.2466	3.3749	3.23193	3.20323	3.35784	3.38754	3.16622	3.21203	3.19225	3.44084	3.44629	3.19635	3.15263	3.64346	3.67641	3.19107	3.27382	3.21069	3.44428	2.95975	3.08909	3.13047	3.36952	3.42367	3.26603	3.27434	3.34145	3.2859	3.58855	3.38677	3.3801	3.41168	3.31573	3.29685	3.2594
AT5G45380	248970_at	6.44866	7.8445	8.07998	3.80107	3.4194	3.39082	3.35467	3.37654	4.74339	3.39384	5.77462	5.31161	7.46659	6.26081	3.36088	3.29406	4.46529	3.73055	6.16156	5.08381	6.47694	5.63279	7.59046	7.76774	7.62561	7.393	6.36397	6.68129	6.20382	6.15426	6.32625	5.51643	6.76032	6.29379	7.67932	7.28928	3.91129	3.47932	3.52275	4.49612	3.42366	3.78565	3.68811	3.90124	5.01011	4.41561	3.6462	3.68946
ATCG00120	245024_at	4.85606	6.86437	6.41817	9.37091	8.23749	8.9431	7.74774	7.77676	8.28132	7.90805	7.6031	6.15427	9.30512	6.48195	8.89882	8.46869	9.04172	7.31213	9.19039	7.7568	7.02292	7.28739	8.58451	6.3679	8.49304	6.50985	8.67239	6.71093	8.92595	6.70331	6.69318	6.90831	7.6973	7.40841	7.02665	7.52683	8.26402	7.89288	7.9046	8.72049	6.88993	6.70423	7.34448	10.6031	9.30675	9.91978	9.49983	10.1796
AT5G04930	250818_at	9.86599	9.7232	9.79122	9.39484	9.11898	9.43344	8.19137	8.083	9.47548	9.07228	10.0917	10.3347	9.39073	9.52361	8.37231	8.14526	9.55522	9.37527	10.1403	10.1758	9.34825	9.03578	9.31262	9.02787	9.09237	9.20428	8.94465	8.67995	8.69034	9.21467	8.78331	8.66986	8.61688	9.00924	8.97	8.97115	9.38088	9.33319	9.24127	9.50812	9.25793	9.82957	9.30967	9.64195	9.781	9.67299	9.92214	9.42865
AT5G11570	250378_at	4.81316	4.68904	4.68462	4.58193	4.43472	4.64651	3.58594	3.60603	3.87374	3.68819	5.2639	5.05967	4.98909	5.74654	3.6806	3.72322	3.54084	3.64363	5.78018	6.07956	5.94719	5.56876	4.18479	3.50133	4.19622	3.85223	4.25937	4.24492	4.04686	3.9863	3.96727	4.0333	3.74415	3.71003	3.55715	3.72818	3.72983	3.46846	3.43356	3.68056	3.78167	3.94953	3.52097	4.37377	4.52569	4.7135	5.44725	6.29223
AT4G00350	255717_at	3.95177	4.04481	3.82211	4.67442	4.20884	3.79752	4.01475	3.8589	4.06129	4.23051	3.91656	4.40088	4.24879	3.89688	4.0703	4.08275	4.06431	4.40833	4.16509	4.00441	3.98972	4.16077	4.17877	4.0866	4.48151	3.76762	4.21421	4.13652	3.966	4.07869	4.08161	4.14508	3.90034	3.98857	3.94842	3.91475	4.0564	3.88213	3.856	4.08502	4.03885	4.20233	4.0653	3.9548	4.30295	4.13407	4.57614	4.37247
AT4G11730	254884_at	3.2819	3.41362	3.29399	4.03392	3.24684	3.30182	3.40751	3.34242	3.37795	3.39805	3.3236	3.48499	3.32438	3.36878	3.41704	3.37673	3.53336	3.52351	3.34832	3.41089	3.42019	3.29894	3.39846	3.52015	3.51241	3.26786	3.43025	3.21677	3.43902	3.70503	3.25688	3.38867	3.15877	3.39939	3.39526	3.12073	3.24274	3.60219	3.40247	3.46495	3.40946	3.3586	3.46022	3.49646	3.51734	3.48755	3.60724	3.69731
AT5G57490	247923_at	7.93526	8.07368	8.04088	7.98804	8.73573	8.84559	9.41483	9.31118	9.22718	9.42076	8.53714	9.16947	8.57819	8.60082	9.46508	9.40339	9.20726	9.56157	8.81141	8.69877	8.25807	8.13401	9.30113	9.30202	9.68436	9.78056	9.46953	9.2008	9.4096	9.5224	9.22676	9.43833	9.09819	8.93973	9.23229	8.96763	9.14365	9.21371	9.2431	8.91478	8.80953	8.58472	8.54801	8.44941	8.43105	8.57839	9.14251	9.24754
AT1G08135	261816_at	3.66375	3.87767	3.75838	4.67617	4.0199	3.97592	4.19619	4.05532	3.80894	3.96199	4.34608	4.27384	3.97777	4.07718	4.37152	4.06508	4.07773	4.1094	4.03766	4.29373	4.15895	4.09463	4.11299	4.08324	4.13443	4.21097	3.90584	3.81741	4.34564	3.84014	3.92372	3.67817	3.81599	3.82433	3.99556	3.79053	4.30723	3.93001	4.09137	4.15796	4.13842	4.36679	4.29305	4.88243	4.2979	4.14501	4.56608	4.60505
AT3G61940	251294_at	3.34556	3.26834	3.30089	3.34581	2.9793	3.00569	3.0857	3.15667	3.28038	3.16925	3.09411	3.30247	3.52974	4.49546	3.10969	3.27073	3.36299	3.28475	3.40154	3.77502	4.00216	4.43806	3.25791	3.4195	3.28354	3.14225	3.19143	3.37755	3.15793	3.44044	3.14239	3.11928	3.24641	3.13417	3.12011	3.14417	6.03294	5.09335	5.39078	3.11355	3.18417	3.29528	3.09491	3.10253	3.227	3.22025	3.32864	3.14369
AT4G32500	253434_at	4.72275	4.85584	4.73203	5.16473	5.02058	4.80777	5.07443	4.87377	4.92395	4.94499	4.83829	4.93472	4.96151	4.79481	5.22407	5.14033	5.10321	4.92493	4.77028	4.87333	5.02326	4.89577	4.88928	4.92137	4.7805	4.73636	5.2098	5.39723	4.84732	4.81673	4.73633	5.00234	4.72102	4.60108	4.74805	4.64401	5.06769	4.90848	4.83777	4.92014	5.15235	4.96924	5.3739	4.97313	5.03494	5.08069	5.39586	5.1711
AT4G36490	246208_at	4.04257	4.23949	3.81359	4.89148	5.43691	5.54461	4.45105	4.13414	4.23891	4.15496	4.20931	4.21168	4.13847	4.08856	4.35074	4.1584	4.0978	4.15634	4.1066	4.26543	4.14499	4.06751	4.23768	4.31015	4.38695	4.2957	4.66055	4.41624	4.38128	4.17433	4.25144	4.33042	3.9133	4.05265	3.99496	4.13275	5.04792	4.5344	4.75511	5.77364	5.99479	5.5312	6.32376	5.2829	5.50921	5.09228	5.19418	5.14076
AT1G17810	255905_at	4.38593	4.19572	4.46594	5.12578	4.74661	4.43693	4.74153	4.35525	4.73825	4.71206	5.07394	4.79739	4.89816	4.72343	4.80739	4.70258	4.54279	4.69655	4.57137	5.15127	4.71549	4.80708	4.3498	4.31627	4.18192	3.9406	5.20406	4.60622	4.54088	4.7111	4.35123	4.216	3.97386	4.31938	3.96161	4.28329	4.74864	4.5568	4.66757	4.95104	4.64448	4.87862	4.68382	5.39372	4.87243	5.32388	5.78008	5.17484
AT5G13670	250251_at	4.20056	4.2425	4.02273	4.4866	4.42028	4.05095	4.31117	4.15623	4.35291	4.49731	4.16677	4.13542	4.60453	4.30473	4.31465	4.28439	4.23826	4.32271	4.18289	4.38141	4.49986	4.68719	4.39491	4.00368	4.34281	3.96274	4.06209	4.33067	4.23619	4.27802	3.96003	3.94942	4.19406	3.98166	4.02605	3.95114	4.10139	4.62813	4.10618	4.25485	4.11614	4.62467	4.49244	4.2836	4.392	4.31729	4.25039	4.45389
AT4G30300	253611_at	3.26613	3.24174	3.27934	3.23243	3.5733	3.42971	3.14415	3.29299	3.21971	3.40284	3.35035	3.26872	3.20589	3.19824	3.40321	3.20162	3.37807	3.40251	3.26865	3.34902	3.27078	3.26827	3.43891	3.32109	3.32022	3.17502	3.45507	3.28721	3.32196	3.18359	3.31409	3.43333	3.12134	3.25342	3.16736	3.17089	3.52034	3.45448	3.39535	3.29878	3.40997	3.44355	3.58082	3.26527	3.28576	3.41341	3.29685	3.48231
AT3G03090	258869_at	6.04991	6.23152	6.0228	4.94563	5.1232	4.84062	6.79669	6.66409	6.63652	6.7625	4.59254	5.31149	5.62734	4.69196	6.68417	6.64505	6.75841	6.16572	5.22938	5.1748	4.75924	4.95134	4.97779	5.12546	5.79636	4.88447	5.31041	4.74419	5.34639	5.12501	5.04987	5.18316	4.8436	4.83436	5.12223	4.55304	5.562	5.8168	6.02389	5.62172	4.99688	4.81883	5.16597	5.13479	5.52004	5.29615	5.26798	5.35993
AT5G64290	247289_at	9.58181	9.64018	9.28117	8.02501	9.24532	9.38791	10.3589	10.0503	10.5333	10.6034	9.03392	9.44442	9.41576	9.19122	10.0096	10.2339	10.2248	10.4575	9.15646	9.07404	9.57372	9.25895	8.75835	9.2463	8.83251	9.20201	8.88992	9.02155	9.06479	8.93641	8.82684	9.02315	8.8639	8.69633	8.9464	8.6264	10.11	10.0686	10.156	9.41751	8.71973	8.7836	8.22709	9.45775	9.52353	9.34626	8.79081	8.623
AT1G03900	265043_at	10.6533	10.9563	10.7689	9.0532	9.77914	10.0697	9.83742	9.86027	10.6571	10.7221	10.5346	11.0533	10.3638	10.7002	9.80428	9.76564	10.5628	11.0082	10.3782	10.713	10.2914	10.4997	10.5569	10.2143	10.3077	9.86146	10.1929	9.90404	10.0425	9.84927	10.4677	9.96209	10.0323	10.3222	10.2017	10.1319	10.7384	10.5232	10.6647	10.6481	10.4872	10.5266	10.346	10.4725	10.6928	10.4262	9.22855	9.06771
AT3G58730	251557_at	10.7132	10.4426	10.6525	9.18434	9.6574	10.3889	9.62303	9.43104	10.7571	10.4708	11.293	11.2949	11.3113	11.3464	9.72814	9.52345	10.7224	10.8084	11.2029	11.265	11.2147	11.1752	10.2678	10.4978	10.5373	10.4699	10.3741	10.4012	10.278	10.2211	10.5218	10.3664	10.2872	10.3041	10.2033	10.0988	10.5729	9.97518	10.2108	10.5527	9.74757	9.96919	9.65107	10.8496	11.0078	11.2604	9.90256	9.13908
AT4G05140	255262_at	3.42938	3.60013	3.31193	3.78157	3.60883	3.40014	3.74648	3.44575	3.82467	3.6808	3.27311	4.07354	3.47577	3.70697	3.52117	3.55941	3.66657	3.91156	3.55083	3.58149	3.81365	3.81298	3.74437	3.34655	3.66022	3.36372	3.56792	3.79352	3.76319	3.2193	3.34466	3.39306	3.46399	3.3846	3.26758	3.3572	3.31504	3.50522	3.7442	3.7415	3.45894	3.64305	3.65989	3.57644	3.79941	3.59962	3.97167	3.63275
AT1G75470	257461_at	4.18103	4.15599	4.20808	4.66705	4.45999	4.29024	4.71588	4.39149	4.70178	4.79376	4.37484	4.56206	4.68694	4.5856	4.49256	4.51358	4.63333	4.79693	4.48949	4.4693	4.5384	4.69548	4.6262	4.60034	4.65427	4.02989	4.5213	4.86319	4.87884	4.5023	4.3945	4.36832	4.43112	4.2405	4.261	4.49825	4.59392	4.60736	4.42587	4.65628	4.71768	4.81269	4.50504	4.60991	4.90145	4.59065	5.08177	4.31802
AT2G14670	266381_at	3.68042	3.50907	3.6724	4.45006	3.91739	3.79559	4.00012	3.53354	3.77728	3.84413	3.59766	3.60148	3.78897	3.49605	3.90616	3.93377	3.78349	3.74103	3.88469	3.819	3.8083	3.792	3.687	3.5915	3.55887	3.52295	3.7656	3.35546	3.6229	3.62991	3.39105	3.70156	3.5247	3.44524	3.42231	3.38585	3.78563	3.84385	3.74208	3.89592	5.67858	5.76482	7.1157	3.66741	3.75309	3.81983	4.13733	4.22742
AT1G08100	260624_at	4.4021	4.54827	4.48822	4.65914	4.5574	4.3642	5.10766	4.62429	4.73165	4.6996	4.59352	4.85394	4.86905	4.8988	4.98694	4.74483	5.0448	4.94801	4.86655	4.98761	5.09505	4.72451	4.85123	4.69572	4.62606	4.62184	4.74621	5.04527	4.36348	4.51554	4.4969	4.86069	4.0979	4.64514	4.51408	4.56201	4.62062	4.68511	4.5181	4.76453	4.46072	5.14569	4.60358	4.99002	4.79181	4.89396	4.82879	5.10054
AT1G64820	262861_at	3.22919	3.41175	3.22842	3.8262	3.64582	3.49002	3.5256	3.4178	3.55662	3.3688	3.66862	3.67441	3.40599	3.35888	3.87784	3.5863	3.62239	3.53538	3.31776	3.42448	3.42485	3.41128	3.59139	3.36895	3.44482	2.87602	3.60816	3.41267	3.59402	3.49899	3.24926	3.15502	3.12127	3.38412	3.34933	3.13713	3.73716	3.46365	3.52041	3.66862	3.4942	3.44312	3.67035	3.74386	3.54415	3.50688	3.96882	3.5225
AT5G53520	248275_at	3.57628	3.67847	3.54768	4.04024	3.66887	3.33023	3.5088	3.70623	3.78558	3.76836	4.45431	4.26089	3.3289	3.74647	3.89784	3.44902	3.76872	3.82302	3.85782	3.49646	3.75168	3.75873	4.07808	3.52294	3.85905	3.73864	3.74694	3.92723	3.72753	3.50206	3.76995	3.74396	3.50105	3.67638	3.57203	3.55201	3.75215	3.3745	3.74581	3.87739	3.56828	3.72338	3.6371	4.28065	4.01337	3.83436	4.26139	3.94063
AT2G18480	265922_at	3.84774	4.15898	3.80649	4.46072	4.00541	3.72063	4.19576	3.71303	3.96036	4.03056	3.77763	4.05912	4.2268	3.82141	4.14272	3.97312	4.01435	4.03956	4.08507	3.97065	4.05303	4.31761	4.24944	4.09025	3.85058	4.5042	4.01591	4.25287	3.91841	4.42682	3.92984	4.52967	3.65886	4.05577	4.03506	3.82623	3.95164	3.83578	3.92383	3.81875	3.92338	3.89129	4.30513	4.3356	4.32972	4.35668	4.73898	4.05392
AT4G31040	253546_at	8.24128	8.28093	8.5777	6.08183	6.88138	7.72656	8.28843	8.27788	8.28081	8.14536	7.74563	8.206	7.93532	8.0635	7.94339	8.21196	8.03031	7.89551	8.25	7.8284	7.69239	7.63871	7.28563	7.77138	7.65868	7.56967	7.59127	7.55514	7.55276	6.9892	7.32615	7.54302	7.45241	7.45015	7.17833	7.39959	7.38705	7.38577	7.62217	7.46001	6.66913	6.2903	6.74447	7.50614	7.16915	7.6101	7.19832	7.05565
AT5G19700	245962_at	4.64513	4.5569	4.50547	5.86602	5.27208	5.13141	4.94346	4.78909	4.91316	4.84469	5.904	5.37783	4.74715	4.68835	5.46495	5.18913	5.09325	5.05513	4.87437	4.88517	4.96421	5.10082	5.66549	5.05359	4.92661	5.04155	5.2397	5.34309	5.36904	4.82037	4.87033	4.62952	4.85882	4.97373	4.86125	5.37799	5.05014	5.25065	5.22781	5.1797	5.02883	5.62554	4.92572	6.14363	5.48528	5.26941	5.77976	4.95095
AT3G28360	257872_at	3.70482	3.79477	3.61647	3.99801	3.90275	3.93697	3.7953	3.79363	3.74978	3.73776	3.82422	3.85834	3.62572	4.07907	3.73426	3.74268	3.90406	3.97188	3.95153	4.04754	3.96685	3.79086	3.60986	4.10653	3.63594	4.02164	3.90783	4.00052	3.7884	3.86071	3.6505	3.88573	3.67805	3.50544	3.66741	3.56188	4.20129	3.65259	3.90022	3.89387	3.77156	3.84715	3.73298	4.43258	3.92036	3.76036	3.87063	3.82821
AT5G37610	249602_at	3.47093	3.51746	3.35066	3.94859	3.2848	3.43449	3.38703	3.40573	3.46792	3.5904	3.36928	3.58872	3.45183	3.33604	3.56942	3.41393	3.46139	3.27569	3.30523	3.39281	3.44734	3.44855	3.41936	3.55457	3.40184	3.43769	3.23633	3.19088	3.52539	3.45934	3.31409	3.59951	3.21082	3.41495	3.33297	3.13857	3.5118	3.39572	3.37569	3.52367	3.41825	3.54148	3.39955	3.33458	3.63876	3.50629	3.79031	3.57047
AT3G21090	256970_at	4.24779	4.5368	4.60628	4.47478	4.2041	3.98504	4.26258	4.68935	4.23274	4.17115	4.13014	4.51122	4.44884	4.192	4.6931	4.67999	4.11992	4.42391	4.46849	4.24015	4.37599	4.42142	4.50529	4.25106	4.33878	4.18804	4.5862	4.44938	4.17053	4.66801	4.31796	4.10938	4.04883	4.29305	4.16369	4.08529	4.07478	4.16321	4.18933	3.99777	4.01362	4.29314	4.4426	4.04822	4.69006	4.31248	4.43503	4.10871
AT4G21480	254418_at	5.73285	5.70943	5.39693	5.43039	5.29412	5.30881	6.19981	6.38748	5.87251	6.53688	5.17577	6.05333	5.62968	6.25039	6.66821	7.03379	6.12573	6.35653	5.91996	6.32074	6.03035	5.90309	4.7999	4.96884	4.55612	4.73639	4.61336	4.65386	4.97478	5.31115	4.99982	4.60029	4.59399	4.4393	4.78641	4.46864	5.26596	5.02589	5.40237	5.43028	5.84336	6.50171	6.03109	5.33928	5.58914	5.62343	5.4138	5.42484
AT2G07681	263510_s_at	3.82122	4.15714	3.89524	6.82972	5.55489	5.50489	4.03531	4.15859	3.69533	3.95326	4.25328	3.74597	4.02883	3.9798	4.16253	4.11486	3.96515	3.99995	3.91198	3.88844	3.88411	4.23504	4.04681	4.18002	4.09192	3.55901	3.75345	4.07952	4.00694	3.76086	3.93751	3.91118	3.81357	3.82762	3.9497	3.76167	5.1466	5.40796	5.35876	6.53363	4.0076	4.73215	3.93368	5.8655	5.75182	6.3259	6.82343	6.49896
ATMG00900	263510_s_at	3.82122	4.15714	3.89524	6.82972	5.55489	5.50489	4.03531	4.15859	3.69533	3.95326	4.25328	3.74597	4.02883	3.9798	4.16253	4.11486	3.96515	3.99995	3.91198	3.88844	3.88411	4.23504	4.04681	4.18002	4.09192	3.55901	3.75345	4.07952	4.00694	3.76086	3.93751	3.91118	3.81357	3.82762	3.9497	3.76167	5.1466	5.40796	5.35876	6.53363	4.0076	4.73215	3.93368	5.8655	5.75182	6.3259	6.82343	6.49896
AT2G18710	266018_at	7.91801	8.49295	8.75818	6.43157	6.79705	7.27193	7.95815	7.99448	7.29086	7.81922	6.8263	7.07623	7.58062	7.81664	7.80729	8.56436	7.10767	7.57924	6.98791	7.28149	7.43156	7.56918	7.19344	7.53543	7.3251	7.33703	7.36949	7.10783	7.22731	6.78969	7.69159	7.24326	7.24946	6.85923	7.20974	7.00179	6.72409	7.29477	7.18571	6.8451	7.31498	7.01631	7.80114	6.45702	7.49072	7.34436	6.99071	7.02149
AT1G77690	259680_at	10.6231	10.4723	10.4361	9.85721	10.4768	10.8854	7.80655	7.44345	10.2345	10.1471	10.5333	10.9192	9.51282	9.74164	8.49949	6.50611	10.5213	9.56455	11.3026	11.0387	9.34771	9.14479	10.1791	9.74665	9.76678	10.2728	9.6774	9.83874	9.67238	9.7579	9.64231	10.0027	10.0154	10.0336	9.60815	9.79598	6.28109	5.14322	5.11709	7.87205	9.15342	8.212	6.77358	9.27567	8.51532	7.78584	9.5158	9.24019
AT1G51460	260515_at	4.15272	4.18311	4.16566	4.88512	4.61061	4.19539	4.4166	4.59744	4.25722	4.09473	4.7998	4.24406	4.54553	4.12104	4.3346	4.75476	4.153	4.33643	4.37079	4.45336	4.15995	4.26152	4.1321	4.45545	4.10795	4.39356	3.86503	4.09189	4.21039	3.91697	3.82665	4.22463	3.88618	4.24522	3.76714	4.28718	4.15393	3.99308	4.20954	4.40703	4.03122	4.23687	4.6313	5.41327	4.29847	4.62574	5.28958	5.02884
AT3G07520	259065_at	4.04393	3.83186	4.49949	5.04717	3.88325	4.1928	4.08441	3.97762	3.87706	3.93605	4.47185	3.91187	4.13945	4.11866	4.097	4.11879	3.73228	4.1732	4.10016	4.14045	4.12462	4.34322	4.40987	3.96654	3.96419	4.04944	3.88325	4.65858	4.18599	3.7881	4.14826	3.87336	4.14945	4.41514	3.55829	4.28059	4.05104	4.07359	3.95528	4.15438	4.27786	4.0904	4.45432	4.83087	4.24046	4.1265	4.19534	4.51289
AT2G36380	263904_at	11.8542	11.6687	11.7521	10.3353	10.1229	10.4193	9.09177	9.24442	10.1059	9.30833	11.2858	10.7926	11.4942	11.5142	9.16585	8.96753	10.0789	9.7359	11.2982	11.3275	11.6556	11.7185	11.1252	10.9151	11.0247	10.718	11.1242	11.1752	11.0498	11.1705	11.1356	10.933	10.7676	10.7815	10.807	10.6837	10.9506	10.7712	10.7083	11.1049	10.1747	10.6462	10.0054	10.7425	11.2214	11.2464	10.056	9.40778
AT3G28007	257271_at	3.82908	3.75536	3.55847	4.16818	4.05312	3.82325	3.73	3.7818	3.82774	3.96857	3.82656	3.96922	3.83337	3.74647	3.83325	3.83284	3.7797	3.79876	3.68666	3.87226	3.94222	3.94883	4.12378	3.8332	4.03902	3.72194	3.5641	3.90263	3.83325	3.84776	3.82322	3.66527	3.70641	3.81949	3.75696	3.64966	3.80427	3.84809	3.91404	3.99342	3.77115	3.87747	3.74727	3.88387	3.98661	3.8505	3.97927	4.08582
AT3G27020	257789_at	9.95606	10.2118	9.77636	8.10855	9.25951	9.46873	8.74936	8.70383	9.82017	9.59538	8.95358	9.25605	8.77671	8.9236	8.92925	8.92847	9.89819	10.2029	9.15748	9.64546	8.88431	9.54245	8.92927	8.83866	8.92025	9.20043	9.07998	8.91138	9.11186	9.05188	9.16652	9.35037	8.71657	8.65402	8.7381	8.47826	9.89418	9.613	9.99083	9.77897	8.52347	8.58302	8.40977	9.559	9.59607	9.59871	7.8298	7.77507
AT1G24400	265002_at	3.79071	3.80582	3.90999	4.45818	3.84655	3.91339	3.59737	3.88064	3.72995	3.82303	4.35705	4.41636	3.8971	4.19679	3.71941	4.0123	3.93201	4.13933	4.46013	4.80678	4.32312	4.54849	3.76167	3.95024	3.78495	3.57112	3.59967	3.9783	3.80454	3.8253	3.80273	3.63477	3.19962	3.4546	3.6404	3.51663	3.61044	3.82719	3.63789	4.09421	3.90862	4.19358	3.9268	3.91657	4.20322	4.08514	5.44539	5.46809
AT1G28220	245661_at	4.81048	4.76578	4.83011	5.07542	5.00171	4.60928	5.11703	4.72306	4.96323	4.86389	4.17948	4.87855	5.10983	5.19467	5.29727	4.95312	5.0064	5.3236	4.99665	5.04096	5.05829	5.39301	4.63278	5.2379	5.22766	4.7967	4.97718	4.59015	4.97774	4.60095	4.49179	4.72817	4.66064	4.84219	4.66177	4.64754	4.92952	4.95866	4.90797	5.47149	4.78522	4.99112	4.66894	4.84269	5.18459	5.10435	5.12179	4.89955
AT1G08960	264644_at	7.59558	7.24814	7.2083	7.0405	7.21223	7.2074	7.28311	7.38591	7.75135	7.83535	6.18429	6.85094	6.29404	6.51466	7.69975	7.39825	7.90734	7.45011	6.55824	6.55192	6.67176	6.96057	7.59906	7.55602	6.87898	7.47764	6.78219	7.32429	7.28603	7.74495	7.03009	7.67564	7.0797	7.06962	7.32206	7.25613	7.49931	7.96204	7.73898	7.40028	7.83511	8.08961	7.97962	7.1594	7.06354	7.13503	7.29338	7.08243
ATCG00150	244995_at	2.7336	2.87345	2.94982	5.18451	3.2002	3.71837	2.90138	3.08132	3.07549	2.89316	3.05456	3.08077	2.99334	2.84595	2.97517	3.06632	2.92366	2.89203	2.86816	2.89477	2.77153	2.89845	3.21039	3.21295	2.99386	3.212	3.14164	3.08354	3.23919	4.1945	2.87454	3.23546	2.81562	3.0109	2.90851	2.93783	3.18829	3.16181	3.12759	3.29239	3.00836	3.21657	3.07189	3.49872	3.19054	3.62314	4.94757	5.32419
AT5G43610	249104_at	3.8068	3.77173	3.83349	4.10875	3.79541	3.80607	3.77769	3.68632	3.6178	3.81246	3.49196	4.03073	3.70293	3.55166	3.73196	3.79317	3.83907	3.93828	3.88254	3.87646	3.72665	3.7486	4.23406	3.67261	3.83975	3.74859	3.75589	3.6891	3.77865	3.64777	3.4596	3.71503	3.62301	3.67497	3.66741	3.6603	3.67187	3.95959	3.80517	3.64048	3.9807	3.78565	3.70174	3.61462	3.64568	3.75594	4.43317	4.02842
AT5G48485	248684_at	3.28701	3.5516	3.30089	3.27672	3.36876	3.17452	3.68192	5.32207	3.77083	3.40482	3.73326	3.3901	3.73535	3.25966	3.64532	4.77931	3.65562	3.37011	4.21738	3.20375	4.09783	3.41436	3.45632	4.10697	3.92367	3.75535	3.45585	3.74299	3.66304	4.0688	3.75668	3.57714	3.37515	3.38117	3.42274	3.55814	3.59082	3.38966	3.47967	3.57244	3.51996	3.73125	3.33906	3.96112	3.47398	3.5792	3.85398	3.60564
AT5G13400	250261_at	3.97369	4.16705	3.99454	4.48057	5.08175	4.4726	4.68795	4.6331	4.45939	4.43554	4.3763	4.34446	4.52971	4.06321	4.39042	5.07435	4.38659	4.32629	4.39506	4.42494	4.46275	4.16679	4.46879	4.24075	4.16846	3.99463	4.39656	3.91349	3.78354	4.2098	4.18751	3.88249	4.08293	4.0306	4.15523	3.96617	4.21415	4.26183	4.41803	4.42469	5.01614	5.089	4.7196	4.56282	4.90745	4.56502	5.36581	4.78653
AT5G37060	249649_at	2.96559	3.01181	3.16008	3.12506	2.89819	3.18597	3.15282	3.11512	3.23852	3.13699	3.11966	3.20579	3.14439	3.12315	3.09009	3.08607	3.08	3.2844	3.02179	3.03798	3.1266	3.13023	3.30317	3.3315	3.05467	3.1303	3.53491	3.49791	3.23336	3.14436	2.8391	3.06651	2.97198	3.13341	3.08572	2.95573	3.18489	3.03548	3.31931	3.08102	3.08688	3.29365	3.10918	3.11348	2.9272	3.01795	3.27598	3.08914
AT3G47520	252407_at	10.7034	10.2883	10.4102	9.62816	10.3811	10.3104	10.9379	10.7282	11.157	11.1355	10.0919	10.1586	10.506	10.525	10.8316	10.7175	11.0072	10.8888	10.2275	9.61989	10.3408	10.0564	9.74796	10.2055	9.78583	10.0115	9.98405	9.72542	9.9035	9.75161	9.93291	9.63449	10.0372	9.79994	9.49374	9.86399	10.357	10.5005	10.6475	10.3257	9.26128	9.01348	8.87278	10.4349	9.99773	9.97928	9.33483	9.80381
AT1G15960	261845_at	4.08651	4.18946	3.88942	4.33128	4.29739	4.09323	3.65071	3.71137	4.10963	3.78203	4.60536	3.92403	4.40077	4.18692	3.89578	3.89706	3.79105	4.13911	4.08994	4.27647	4.27001	4.39395	4.37048	3.94469	4.00054	3.92201	4.255	3.78568	4.18558	3.76909	4.15594	3.73261	3.70185	3.81859	3.89293	3.81953	3.75173	3.95152	3.64712	3.96672	4.74462	4.50036	4.792	4.16519	4.03373	3.90026	4.95194	4.54325
AT1G16520	262713_at	6.99292	6.77395	6.59552	6.32449	7.28417	7.48499	8.54182	8.01988	7.33873	7.68054	7.53287	7.24389	7.87248	7.82396	7.94632	8.41306	7.23862	7.1381	7.70334	7.58318	7.29108	7.33402	7.40295	7.69791	7.31711	7.75408	7.42712	7.49456	7.53251	7.71184	7.44963	7.38208	7.14756	7.15548	7.04657	7.44168	7.14446	7.24872	6.79765	5.65533	7.69775	7.53728	7.7098	7.45673	6.88193	7.098	8.07865	8.08405
AT1G67640	260193_at	4.46529	4.35683	4.42936	5.04979	4.44089	4.41375	4.49444	4.31134	4.23462	4.44995	4.54506	4.50633	4.37133	4.39485	4.86893	4.28386	4.44297	4.54696	4.23207	4.61093	4.63892	4.6502	4.5388	4.3701	4.4287	4.44476	4.28157	4.45623	4.61003	4.577	4.15229	4.48859	3.80696	4.1259	4.01809	4.27225	4.2551	4.38978	4.2634	4.65787	4.25112	4.16527	4.70265	4.8539	4.83521	4.69979	5.1971	4.42812
AT5G11690	250333_at	6.54561	6.30654	6.29181	7.61443	7.73348	7.19864	8.2729	8.02053	7.46292	7.41682	7.06276	7.35547	6.73449	6.66397	7.99804	8.19307	7.48791	7.43436	7.73852	7.63756	6.72317	6.11433	6.83852	6.82754	6.87812	7.11636	6.88007	6.89085	6.97414	6.94161	7.10041	6.80429	6.40739	6.63405	6.60449	6.43495	6.71109	6.57622	6.91904	6.34802	7.34381	6.88084	7.02787	5.95466	6.02457	5.8183	7.14984	7.81509
AT3G47960	252377_at	9.90258	9.4967	9.62619	9.19278	8.79129	9.6925	7.35021	7.3876	9.23609	8.43902	9.89985	10.3467	8.58546	9.32612	7.50549	7.13879	9.1205	8.92116	10.1067	10.0867	8.48906	8.99321	7.89021	7.64193	7.47809	7.92015	8.12526	7.85445	8.14851	8.12194	8.15603	8.34977	7.41813	7.21834	7.38621	7.50302	7.89329	7.52279	7.64151	8.21814	9.74769	9.7127	9.15215	10.185	9.98375	9.93204	10.9961	10.4114
AT4G13510	254723_at	10.831	10.715	10.5682	9.30512	9.61365	9.76372	8.98353	9.13854	10.1101	9.73625	11.5679	11.2886	12.1087	11.8813	8.86629	9.0099	9.95556	9.8405	11.0385	11.0546	11.5471	11.789	11.4321	11.3214	11.257	11.2451	10.763	11.046	10.7555	10.9575	10.7808	10.6368	11.2813	10.9735	10.975	11.1276	10.2767	10.2934	10.1466	10.7929	9.08178	9.55558	8.74624	10.5046	10.8157	10.7477	9.48228	8.99532
AT3G54110	251902_at	11.4468	11.3019	11.3739	10.493	10.77	11.2237	11.2586	11.1362	11.2638	11.3129	11.2774	11.6258	11.1866	10.9994	11.1769	11.2322	11.2798	11.296	11.3968	11.418	11.1032	10.8463	10.3389	10.3899	10.4634	10.7722	10.4916	10.6426	10.4656	10.4422	10.196	10.3301	10.1971	10.1351	9.95702	10.1175	11.4542	11.2228	11.341	11.3871	11.5736	11.5812	11.8091	10.7917	11.3261	11.1163	10.6029	10.5998
AT3G25280	257811_at	3.59015	3.7473	3.6768	4.13794	3.91051	3.59933	3.88069	3.74581	4.01857	3.97513	3.58006	4.12131	3.77596	3.71197	4.04369	3.66146	3.67897	3.60643	3.97927	3.68805	3.91826	4.07507	3.88189	3.86736	3.79671	3.53657	3.71062	4.1471	4.025	3.66047	3.55013	3.43161	3.53938	3.44449	3.49673	3.59817	3.83071	3.8272	3.82848	3.94604	3.87777	3.78565	4.13724	3.86332	3.92036	4.19449	3.77131	3.92934
AT3G13220	257183_at	3.53286	3.75756	3.571	4.19844	4.46804	3.84711	3.58032	3.72649	3.50903	3.51772	4.54449	3.62326	3.68051	3.65711	3.77907	3.7663	3.68526	3.6397	3.65538	3.75234	3.83474	3.76526	3.94021	3.84731	4.09774	4.35998	4.05589	3.76718	4.00373	3.971	3.51356	3.5056	3.46213	3.71172	3.56462	3.55926	3.75037	3.70347	3.77968	3.90209	3.99415	4.06169	4.20916	4.96277	3.77928	3.92265	4.37273	4.5829
AT2G13610	263726_at	4.1699	3.92958	3.90661	4.72428	4.13669	4.02054	3.91263	4.44616	4.35648	4.12173	4.17575	4.20427	4.11607	4.16999	4.13116	4.42649	4.27831	4.03127	4.50003	4.09764	4.25395	4.14505	4.09934	4.3701	4.12786	3.75743	3.78132	3.90149	4.1267	3.64184	3.75665	3.804	3.71752	3.74921	3.98638	3.81929	3.74638	4.1255	4.14248	4.45292	4.49811	4.9317	5.06344	4.07264	4.26449	4.22909	4.45898	4.86112
AT2G29410	266273_at	4.6985	4.30587	4.70699	4.53941	4.0334	4.70803	3.59896	3.68773	3.83478	3.604	5.47579	6.22352	4.7936	4.85197	3.77466	3.52964	3.76072	3.74693	6.79537	6.87187	4.67258	4.67865	4.19715	3.89763	3.79397	3.71196	3.38858	3.59329	3.32728	3.84453	3.98168	3.2793	3.73227	3.73962	3.83724	3.58945	3.40532	3.65932	3.60936	3.65119	3.9336	3.50041	3.63832	3.7796	4.42231	4.93355	5.94559	7.03974
AT5G47030	248825_at	9.00403	8.95862	8.73341	8.87287	9.83048	9.9434	9.79688	9.92086	10.1327	10.2309	10.1877	10.4752	10.1915	10.4346	9.96757	9.9943	10.1078	10.3417	10.238	10.4681	10.1648	10.2638	11.0419	10.9221	10.7225	10.7195	10.8114	10.6794	10.9035	10.8047	10.9295	10.8583	11.0681	11.0252	10.4549	10.8361	10.0699	9.9328	9.96154	10.075	9.53789	9.10771	8.88266	10.0956	10.4218	10.3236	9.80769	9.70562
ATCG00130	245025_at	3.14246	4.51761	3.90661	9.01249	7.55838	8.0782	6.44341	7.00549	5.74333	5.51618	5.76146	5.26648	5.57156	3.99391	6.2639	6.47383	5.39397	5.26904	5.42694	5.26108	5.17679	5.26097	5.05718	4.56018	4.906	3.74214	5.30884	4.30719	5.40175	3.97619	3.94456	4.64862	4.97994	5.04758	4.70692	4.23305	6.38906	5.86373	6.51007	6.35404	5.88466	5.77745	6.1179	7.75212	6.3273	7.14665	8.44266	9.14413
AT1G33090	261617_s_at	5.43084	5.35148	5.50708	3.30006	3.14818	3.33126	3.12643	2.94444	3.549	3.14727	3.39731	4.79416	3.71839	3.65639	3.45831	3.1497	3.48891	3.23782	3.87667	4.03468	3.98016	4.70566	3.34581	3.95566	3.42125	3.69087	3.71663	3.85523	3.36088	3.81297	3.84715	3.6653	3.67446	3.51886	3.43245	3.1896	3.8569	4.0778	4.39973	3.42274	3.17126	3.22465	3.28004	3.33259	4.73738	4.9744	3.24782	3.34394
AT1G33100	261617_s_at	5.43084	5.35148	5.50708	3.30006	3.14818	3.33126	3.12643	2.94444	3.549	3.14727	3.39731	4.79416	3.71839	3.65639	3.45831	3.1497	3.48891	3.23782	3.87667	4.03468	3.98016	4.70566	3.34581	3.95566	3.42125	3.69087	3.71663	3.85523	3.36088	3.81297	3.84715	3.6653	3.67446	3.51886	3.43245	3.1896	3.8569	4.0778	4.39973	3.42274	3.17126	3.22465	3.28004	3.33259	4.73738	4.9744	3.24782	3.34394
AT5G46040	248931_at	4.27436	4.38298	4.93555	4.11519	3.30442	4.19359	3.48713	3.54588	5.16291	4.99012	5.67496	7.6029	4.36318	5.34826	3.39633	3.84168	5.41194	5.48344	6.15382	6.90431	4.00747	4.25004	4.9176	5.04966	4.4893	4.33116	3.90448	4.30585	4.45287	4.32019	4.49325	3.91778	4.61488	4.49763	4.64873	4.63018	4.03272	3.60219	3.92036	4.9847	3.2523	3.37458	3.58752	4.68281	6.15811	5.67094	4.01441	3.71435
AT5G52440	248338_at	6.5348	7.01748	7.13389	6.67179	7.11062	6.47856	7.68991	7.77287	6.77194	7.02255	6.88904	6.95334	7.61958	7.55344	7.21888	7.9712	6.7567	6.90674	6.84298	6.82053	7.18609	7.00991	7.33933	7.2638	7.49292	7.4349	7.4445	7.47172	7.19417	7.41354	7.16068	7.20894	7.07297	7.11834	6.96239	6.95091	6.59084	6.97477	6.87452	6.17905	7.11646	7.03926	7.2967	7.27255	7.35776	7.13924	7.01584	7.22293
AT1G51610	260489_at	7.12876	6.90993	6.94144	5.35784	5.58407	5.63989	6.79869	6.63218	6.66631	6.75604	6.1433	6.61238	6.99365	7.20489	6.6894	6.82106	6.48128	6.20314	6.46053	6.43179	6.49901	6.69899	6.67508	6.12645	5.81036	6.12145	5.72103	6.16969	5.88689	6.16021	5.99399	6.19858	5.96215	5.88828	6.13626	5.97486	6.38736	6.29575	6.28769	5.58877	6.05353	6.66811	6.42394	5.74126	5.66015	6.23445	5.35839	4.89591
AT1G71090	259754_at	10.386	10.4061	10.3862	8.8344	8.81367	8.63431	8.67454	8.63735	9.42334	9.1272	9.44679	9.72068	9.89377	10.1153	8.51626	8.66826	9.6193	9.55348	9.55106	9.78876	10.0618	10.0771	9.27546	8.82008	8.9586	8.86654	8.97491	9.01299	8.9925	9.02242	9.03371	9.03411	8.61025	8.62672	8.84167	8.56057	9.17188	9.15266	9.16188	9.44507	8.13447	8.24657	8.32682	9.53226	9.55514	9.77386	7.94657	7.63815
AT3G56200	251722_at	9.33155	9.42528	9.24473	8.2862	6.8675	7.66463	5.45167	5.68651	7.19362	5.49562	8.81709	8.9477	9.07134	8.7315	5.98898	5.87893	6.72505	6.60722	8.5546	8.47526	8.99081	8.77725	8.46343	8.42975	8.36087	8.588	8.11378	8.14429	8.69845	8.30679	8.35194	8.34108	7.98728	7.8863	7.90454	8.29249	7.72194	7.08936	7.23491	8.904	7.54249	8.39713	7.30262	8.88871	9.52914	9.30737	9.46405	8.76089
AT5G19980	246143_at	9.69397	9.50478	9.56136	8.76886	8.71832	9.29721	8.45469	8.68706	9.87446	9.9066	9.22463	9.75156	9.1901	9.41266	8.91274	8.62782	10.0534	10.2315	9.68664	9.96764	9.26803	9.19862	8.82075	9.08156	8.49836	8.68485	8.67133	8.80834	8.35989	9.20025	8.58584	8.73091	8.81351	8.59649	8.70401	8.49535	9.7624	9.77202	10.1715	10.4217	10.4472	11.1143	10.4796	9.82311	10.0424	10.021	7.87483	7.25712
AT4G14870	245396_at	5.40168	5.42636	5.42547	6.51647	6.57252	5.89927	6.61944	7.10211	6.42058	6.52744	5.80844	6.09598	6.52043	7.03151	6.32246	7.28544	6.31329	6.39133	6.10342	6.20806	6.3532	6.11848	5.78272	6.22353	6.10543	5.17694	6.13298	6.12679	6.11096	6.2652	6.24432	6.01933	5.84246	5.97315	5.82949	5.47309	5.89087	5.71857	5.59805	5.79518	5.91763	6.2839	6.44335	6.112	5.77874	6.08651	5.60897	5.65912
AT1G07290	261074_at	6.42591	6.14536	6.20069	8.53331	8.49083	8.26139	6.60142	7.06557	6.61376	6.46287	4.69561	5.20536	4.81245	4.79169	6.87535	6.66747	6.73883	7.08809	4.67541	4.80044	4.50286	4.82255	4.87181	5.30933	5.31063	5.66004	5.31163	5.52425	4.85008	5.17366	5.31308	5.36783	4.84827	4.97304	4.65298	4.81914	8.97985	8.32623	8.62958	8.84052	10.118	10.4432	10.367	5.32235	5.55124	5.19158	5.21309	5.38658
AT1G14040	262649_at	8.42663	8.34048	8.5296	8.55095	7.57879	8.91985	7.53522	7.39108	6.41862	6.86021	7.84654	7.34232	8.58574	8.3755	7.31338	7.42713	6.54936	5.87592	7.98418	7.924	8.4607	7.97064	7.07383	7.1016	7.21389	6.88981	6.89326	6.38399	6.7062	7.04102	6.99493	6.70067	6.84647	6.60125	6.88987	6.57505	6.388	6.82278	6.62723	6.50177	7.24054	7.80056	6.55114	7.73928	8.15575	7.90875	9.42466	9.47552
AT1G79360	264124_at	6.12102	5.76617	5.68396	6.11159	6.32845	6.30463	6.77609	6.71555	6.6568	7.33933	4.0447	5.04979	4.25455	4.96291	6.37879	6.69084	6.60032	6.74971	4.32094	3.98205	3.96188	4.62413	4.342	4.73877	5.02734	4.40138	4.32721	4.40232	4.96823	4.78868	4.4123	4.39662	4.50654	4.21533	4.21925	4.14872	8.03112	8.71409	7.55472	7.75502	8.47186	8.38434	8.51713	5.86949	5.50052	5.62754	5.8162	5.32476
AT1G65730	262925_at	7.95644	8.04156	7.66202	8.20676	8.36904	7.94825	6.86728	7.13941	7.6708	7.5855	6.09257	6.21692	6.19469	6.10768	7.35163	7.04669	7.71235	8.3951	5.65415	6.06529	6.19064	6.34841	7.41598	7.3143	7.24141	7.0497	7.62181	7.3596	7.23639	7.31297	6.66993	6.91614	6.63288	6.71946	6.80482	7.21141	8.81401	8.43213	8.68066	9.37968	8.31431	8.99763	8.41273	6.51364	7.136	6.92427	7.04335	6.55101
AT3G28390	257842_at	3.46861	3.78681	3.49082	3.77654	3.97093	3.40578	3.62424	3.62261	3.63203	3.90055	3.50441	3.98541	3.47325	3.44853	3.66838	3.45106	3.65571	3.87026	3.64204	3.70045	3.40108	3.71277	3.64046	3.9652	3.78373	4.09823	3.9344	3.83015	3.46766	4.01829	3.56943	3.39847	3.33375	3.44743	3.34537	3.5441	3.75887	3.20585	3.66073	4.3202	3.3963	3.3788	3.46924	3.71304	3.49322	3.70457	3.79833	3.70426
ATCG00860	244989_s_at	4.32183	4.2221	4.36504	8.52201	6.60494	7.05618	5.11206	5.18961	5.11992	4.96209	4.60818	4.6996	4.74784	4.47249	5.92416	5.10796	5.49688	4.85946	4.74787	4.85976	4.60215	4.71035	4.52337	4.98692	4.48504	4.65634	4.69997	4.80701	4.59207	4.89215	4.33376	4.76289	4.46354	4.76134	4.4005	4.38463	6.28058	5.28542	5.74224	7.32057	4.64053	4.72418	4.93783	8.39052	7.39195	7.80166	6.96617	8.2187
AT3G48570	252324_at	7.18278	7.14131	7.01685	9.93011	9.53766	9.55418	8.16854	8.05995	9.03923	8.22013	8.517	9.0684	7.78026	8.19588	8.51196	7.7713	9.23505	9.21678	9.34925	9.22639	8.3171	7.58158	7.79231	7.70356	7.68076	7.53479	7.36032	7.36044	7.3245	6.8881	7.72757	7.72083	7.91429	7.09391	7.6843	7.07472	9.02802	8.95404	9.2667	9.73419	9.05773	7.99376	8.60619	7.86086	9.69622	9.60765	7.79808	8.62618
AT2G18590	265927_at	4.63186	4.66392	4.53315	6.17501	5.44934	5.12858	5.41417	5.10735	5.24824	5.11594	4.90195	5.05312	4.79509	5.01526	5.51325	5.06256	5.16716	5.15713	5.24914	5.18451	4.8311	5.26474	5.15204	4.78995	4.86909	4.39322	5.06618	4.72798	4.97887	4.96273	4.93985	4.82157	4.33072	4.86625	4.63499	4.56254	4.92827	5.17164	5.04252	5.14245	4.95971	5.29863	5.17174	4.92566	5.40398	5.17496	5.79371	5.56386
AT2G34960	267413_at	5.05539	5.0518	4.75568	5.82228	5.13334	5.05266	5.05549	5.0695	5.3478	5.35574	4.71242	5.29804	5.15029	4.69363	5.4959	5.16785	5.3561	5.47624	5.06229	5.29893	5.2644	5.39717	5.35868	5.38249	5.22545	4.73816	4.70879	5.16423	5.20197	5.22624	4.90711	5.24608	4.99169	4.93525	5.2206	4.774	5.04592	5.47703	5.25803	5.79167	5.08055	5.42133	5.20214	4.96401	5.42202	5.6101	5.91826	5.45121
AT5G01690	251102_at	4.28317	4.42274	4.20925	5.2255	4.70589	4.37466	4.69296	4.4839	4.62708	4.66898	5.253	4.89894	4.63572	4.63092	4.50659	4.76622	4.57385	4.37917	4.52161	4.78506	4.63271	4.80065	4.83793	4.60266	4.85186	4.56445	4.72983	4.88596	4.70531	4.85728	4.73663	4.66797	4.436	4.41539	4.41545	4.27277	4.19762	4.6276	4.49387	4.72696	4.52703	4.81164	4.69485	5.04872	4.97583	4.71918	5.23319	5.03946
AT5G01680	251101_at	3.30211	3.34789	3.33203	3.91633	3.64088	3.59255	3.7585	3.64421	3.77358	3.4088	3.74121	3.50777	3.70132	3.74213	3.54151	3.85051	3.74916	3.62745	3.59834	3.60951	3.5527	3.72426	3.80915	3.96325	3.60058	3.78412	3.60395	3.83795	3.88351	3.38372	3.44694	3.35375	3.52843	3.68196	3.36706	3.65286	3.51265	3.36161	3.608	3.84188	3.53277	3.41775	3.54889	3.97813	3.79703	3.78305	3.46895	3.48792
AT5G22900	249883_at	3.13182	3.03257	3.01549	3.09692	3.17565	2.96057	3.1086	3.28113	3.20153	3.13253	3.10598	3.22669	3.17759	3.21392	3.1938	3.07185	3.11808	3.234	3.11045	3.11181	3.02003	3.01587	3.3974	3.39406	3.29736	3.03033	3.27364	3.64804	3.13086	3.15428	3.23531	3.27812	2.99413	3.13405	2.96971	3.05533	3.20993	3.10681	2.9862	3.15479	3.18277	3.31984	3.314	3.1504	3.29081	3.11634	3.03796	3.18797
AT4G02700	255443_at	4.75819	4.50872	4.2528	5.3503	4.49	4.37657	4.42661	4.41164	4.98505	4.64592	7.18281	7.5327	5.43563	6.14384	4.55401	4.43355	4.6842	4.75824	6.91367	6.95442	5.57265	5.77839	5.52583	4.71785	4.81866	4.78465	5.19334	4.80616	5.29849	5.17857	4.47428	4.66821	4.73458	4.96449	4.78264	4.68482	4.62643	4.34416	4.51874	4.92083	4.56083	4.76347	4.56194	7.10835	6.02513	6.60637	5.59981	5.04584
AT2G03240	266732_at	9.46466	9.34745	9.47143	8.98738	8.23207	9.29105	8.44806	8.22535	8.49381	8.56392	8.78809	8.98956	9.34939	9.41827	8.21246	8.27651	8.42861	8.41666	9.57138	9.57448	9.2129	9.25851	8.86579	8.97189	9.21992	8.81803	9.00024	8.78762	8.90264	9.11148	9.10269	8.64095	8.55283	8.66305	9.0093	8.04812	7.35187	7.28423	7.00943	7.71927	9.45353	9.62771	9.32171	9.68279	9.50888	9.50715	9.86927	9.54527
AT3G05960	258561_at	3.72275	3.41228	3.49141	3.90706	3.79878	3.46754	3.53118	3.59613	3.82003	3.57827	3.89066	3.61106	3.689	3.81619	3.90021	3.79298	3.83574	3.82193	3.76251	3.76802	3.93177	3.78275	3.86847	4.04822	3.74273	3.60936	3.93405	3.92951	4.09147	3.72428	3.52165	3.53591	3.39502	3.55221	3.65061	3.48026	3.7902	3.83032	3.9597	3.77866	3.79031	3.71256	3.74489	3.71018	3.9599	3.99844	3.74372	3.84491
AT5G06170	250716_at	4.05728	4.03595	4.0959	4.37901	4.22606	3.95322	4.3803	4.14001	4.34027	4.30083	4.4113	4.24101	4.35469	4.42167	4.58747	4.36842	4.19325	4.47327	4.1707	4.31743	4.21431	4.30687	4.76761	4.15335	4.37148	4.42617	4.52201	4.3499	4.45071	4.33792	4.45658	4.43816	4.26872	4.14214	4.05454	4.07973	4.19248	3.87735	4.28175	4.49251	4.26644	4.34027	4.31964	4.59341	4.28643	4.4124	4.4643	4.39916
AT1G70330	264316_at	11.8775	11.8683	11.945	9.91267	10.3206	10.7244	9.92624	9.86318	10.9241	10.7898	11.4913	11.8471	11.715	11.8687	9.90806	9.96638	10.8846	11.0627	11.6786	11.7396	11.7333	11.9483	10.6565	10.5826	10.78	10.6004	10.5292	10.5301	10.4471	10.7553	10.4942	10.4623	10.2971	10.1793	10.353	10.0961	10.7823	10.6882	10.675	11.2752	10.0105	10.0071	9.76421	11.4873	11.6738	11.8466	10.9548	10.41
AT1G19770	261143_at	8.95735	9.26145	9.35853	10.7171	9.0023	10.0677	7.81975	8.32121	8.03993	7.64652	9.70566	9.93821	9.90162	10.2438	7.62281	8.13347	7.55627	7.39691	9.80312	10.0316	9.85772	10.0378	9.52349	8.965	9.3846	9.1691	8.68902	8.62987	8.45638	8.81605	8.86534	8.45058	9.07817	8.88461	8.90658	8.79067	9.18251	9.94931	8.7098	9.89907	10.7399	11.0069	10.9764	10.1142	10.1304	10.323	11.013	10.5915
AT3G14770	256548_at	7.60523	8.29734	7.65471	4.82024	4.8024	4.98126	4.80142	5.12785	4.58546	5.06458	4.95124	4.56342	6.67476	7.63209	4.99503	5.37684	4.57438	4.57133	4.38598	4.55243	5.86104	8.01206	7.15205	7.60804	7.97675	7.94113	7.82245	7.80683	7.78113	8.68373	7.67765	7.15545	6.98463	6.7166	7.01834	6.94814	5.2976	5.24711	5.36001	6.16025	5.08957	5.29561	4.98014	4.46588	5.12762	4.81383	4.52615	4.0007
AT1G74780	262216_at	8.26052	8.51979	8.43667	8.00455	7.66567	8.33143	7.91778	7.42849	8.45264	7.872	8.77986	9.27849	8.20782	8.46686	7.99069	7.88724	8.73154	8.64538	9.67648	9.62346	8.48273	8.13266	7.66543	7.7694	6.63199	7.45243	7.45779	7.42065	7.16839	7.20157	7.61981	7.89347	7.71314	7.18715	7.37949	7.26093	8.10378	8.11059	7.89987	7.97908	7.47698	7.46499	7.62353	7.72114	8.54636	8.31004	7.43537	7.04021
AT5G53510	248274_at	3.81452	3.72982	3.74907	3.94267	3.9797	3.81416	3.67116	3.77397	3.80743	3.77254	3.91662	4.18085	3.86158	3.82005	3.9625	3.75831	3.70542	3.83823	3.77342	4.03194	3.81339	4.03521	4.10597	4.01462	3.7038	3.77185	3.8595	3.49081	4.13316	3.85518	3.51092	3.41669	3.41815	3.84273	3.85694	3.46478	3.51867	3.63515	3.77899	4.0105	3.55815	4.43313	3.89002	4.44739	4.15723	4.15103	4.6871	4.1498
AT1G13210	262772_at	8.80291	8.6123	8.50527	9.16994	8.31623	8.97383	6.009	6.66908	8.25477	7.80336	8.87476	9.72174	7.47459	7.96124	6.77013	6.37139	8.42764	7.97659	9.20811	9.81005	7.84728	7.72858	7.87676	7.90913	7.86797	7.93513	7.84034	7.92004	7.36428	7.3976	7.46571	7.50826	7.41237	7.29525	7.59301	7.38618	8.73003	8.38866	8.27637	8.99792	8.55256	9.15548	8.25362	9.41624	9.61735	9.69099	9.91555	9.31172
AT4G26590	253984_at	4.33552	4.47499	4.26424	5.00114	4.60801	4.32914	4.82165	4.48313	4.8804	4.60453	4.67155	5.12083	4.6619	4.79921	4.77698	4.58264	4.92366	4.80504	4.92147	4.75129	4.63584	4.6619	4.96163	4.53748	4.68712	4.54606	4.37366	4.69884	4.5943	4.44657	4.69151	5.30786	4.2652	4.34932	4.27842	4.41129	4.60565	4.17444	4.50812	4.93561	4.58447	4.71036	4.57949	5.257	4.98191	4.91312	5.66102	5.3592
AT5G07320	250623_at	7.89302	7.74582	7.69165	7.09483	7.63674	7.40785	8.51232	8.09328	7.79512	7.96476	6.87475	7.32949	6.97223	6.8592	8.3047	8.17865	7.95535	7.92614	7.28201	7.17128	6.87506	6.64956	6.94448	7.39141	7.267	7.1903	6.97673	6.99747	6.87605	7.16655	6.94506	7.03319	6.79742	6.84686	6.77762	6.74403	7.88192	7.96419	7.79398	7.56266	7.43745	8.12283	7.68064	6.83295	7.3073	7.17364	7.40816	6.98252
AT3G28710	256988_s_at	9.46054	9.7323	9.74762	8.88844	8.79389	9.69063	8.74121	8.62225	9.85715	9.82793	10.0083	10.1988	10.0326	10.2782	8.7714	8.92664	9.85628	10.1984	10.1808	10.3215	10.1988	10.3079	9.83197	9.71118	9.46272	9.99245	9.94692	9.8436	9.51903	9.94861	9.9122	9.97765	9.75478	9.19894	9.57128	9.13837	9.13251	9.45296	9.40949	9.7293	9.49938	9.46552	9.09669	9.75565	10.2648	10.3994	8.85605	8.53783
AT1G20260	262684_s_at	10.8314	10.5904	10.8144	8.44655	9.32594	9.8687	8.88872	8.66445	10.1647	9.79128	10.6662	10.6922	10.7147	10.8268	9.18928	8.6739	10.2044	10.3401	10.8704	10.7276	10.6273	10.6722	10.9079	10.7333	11.0803	10.5645	10.753	10.7257	10.6915	10.6197	10.868	10.9193	10.4064	10.2867	10.3359	10.4623	10.0528	10.0429	9.75234	10.0845	9.46653	9.28857	9.18274	10.2735	10.5668	10.6358	9.44482	9.09471
AT1G76030	262684_s_at	10.8314	10.5904	10.8144	8.44655	9.32594	9.8687	8.88872	8.66445	10.1647	9.79128	10.6662	10.6922	10.7147	10.8268	9.18928	8.6739	10.2044	10.3401	10.8704	10.7276	10.6273	10.6722	10.9079	10.7333	11.0803	10.5645	10.753	10.7257	10.6915	10.6197	10.868	10.9193	10.4064	10.2867	10.3359	10.4623	10.0528	10.0429	9.75234	10.0845	9.46653	9.28857	9.18274	10.2735	10.5668	10.6358	9.44482	9.09471
AT5G46540	248849_at	3.22319	3.18946	3.27475	3.51103	3.40184	3.13414	3.7815	3.43915	3.39581	3.58553	3.31164	3.43111	3.43823	3.25151	3.71898	3.44125	3.66803	3.44166	3.36901	3.33588	3.36764	3.5074	3.81657	3.55672	3.28095	3.35782	3.51054	3.30872	3.4623	3.5677	3.13194	3.08734	3.23967	3.28834	3.29091	3.23787	3.26137	3.37384	3.38864	3.53449	3.7132	3.94809	3.8147	3.45885	3.47197	3.28287	3.70821	3.28554
AT5G33280	246681_at	7.98818	8.14207	8.5498	6.5859	5.87956	6.1405	6.60271	6.61309	6.00194	6.22243	6.47243	5.93426	6.71793	7.00119	6.37306	6.84618	6.03029	6.42141	6.03689	6.04979	6.80994	6.80633	7.22742	6.94029	6.93365	6.87453	7.26791	6.88354	6.47375	6.42644	6.73053	6.54561	6.74722	6.83507	6.50544	6.81376	5.88359	6.25455	6.13261	5.88732	5.75447	5.86469	5.9061	7.54034	6.97009	7.13163	6.46612	5.73285
ATMG00570	244928_s_at	4.16196	4.84859	4.72727	10.5711	10.1409	10.0053	8.29542	9.06395	7.84498	8.26906	6.95254	8.0975	8.57371	6.27931	9.11839	8.38037	8.65029	7.92816	8.33687	8.42995	7.07793	7.72277	7.18488	5.83871	6.19657	5.9302	6.41748	6.06536	5.89336	5.30033	5.8814	5.32384	5.75097	6.51795	5.29174	6.88121	9.60577	8.87837	8.95892	9.69667	7.75885	7.49328	8.01987	10.9029	9.75911	10.2267	9.96825	10.3289
AT1G71890	260170_at	3.81619	4.34908	3.94257	4.18842	3.98456	4.06348	3.90073	4.06704	3.78738	3.8663	4.05504	4.09399	3.99418	3.96196	4.04875	4.08194	4.09229	4.16108	4.07991	4.19004	4.38321	4.17696	4.32342	4.18022	4.0235	4.42958	4.36599	3.83888	4.51056	4.29038	3.69744	4.22696	3.93178	3.79062	3.87646	3.77497	4.17923	4.10602	3.9218	3.96287	4.15202	3.90985	4.00289	4.11036	4.34167	4.08084	4.42587	3.9018
AT5G07050	250659_at	4.6497	4.84263	4.67112	5.45334	5.47854	4.92431	5.03842	4.9924	4.93695	4.95924	4.79717	5.23528	5.0034	4.87066	4.93121	4.92785	4.85733	4.96564	4.80136	4.92516	4.69021	4.99527	5.47651	4.75135	4.63281	4.76283	4.94163	4.69542	4.85206	4.83172	4.81888	4.92978	4.64686	4.77016	4.64615	4.72562	4.88721	5.24738	5.0894	5.52963	4.75922	4.98394	5.04064	4.91921	5.29902	4.97942	5.36261	5.25832
AT2G26900	266857_at	8.90131	8.8307	8.7961	7.15939	7.41735	7.09186	8.26444	8.41061	8.31285	9.01277	8.11285	8.49156	8.29355	8.64481	8.07856	8.53226	8.29388	8.66814	7.62833	7.68915	7.85778	8.04586	8.67626	8.4951	8.98397	8.78858	9.08872	9.21957	9.19169	8.98314	9.13707	8.73557	8.3555	8.35021	8.19941	8.09038	7.7502	7.74721	7.9121	7.50513	7.35764	7.30729	7.0772	8.73902	8.32574	8.42207	8.65657	8.63484
AT5G60780	247592_at	3.60228	3.78269	3.86849	4.01028	3.96586	3.65479	3.79864	4.05458	4.42956	4.08928	5.69862	6.77753	4.05093	4.50928	4.23519	3.82344	3.91742	4.14748	5.01398	4.3918	3.84797	4.06316	4.33679	3.80915	3.84421	3.84605	3.91124	3.78025	3.94442	4.16909	3.70606	3.92867	3.51049	3.72591	3.57552	3.68307	3.58976	3.66035	3.71246	4.18543	3.75077	3.95477	3.63739	4.2976	4.20446	4.21351	4.59634	4.11371
AT1G54350	263000_at	6.47344	6.3007	6.64939	6.34351	6.52273	6.27761	7.19278	7.05457	6.76639	6.70104	6.5954	6.69584	6.86128	7.22736	7.14964	7.16538	6.64554	6.89058	6.76733	6.77725	6.76102	6.87188	6.54268	6.46306	6.16592	6.21434	6.49158	6.67617	6.92298	6.43213	6.41289	6.34283	5.89945	6.35127	5.89488	6.22045	6.33179	6.54848	6.22955	5.83649	6.15316	6.29939	6.82679	5.97196	6.49386	5.72462	6.39911	6.14519
AT1G76340	261753_at	8.29866	7.91705	8.23252	8.33068	7.96791	8.11237	7.87298	8.03393	8.6459	8.67612	6.47122	7.62624	7.20525	6.83323	7.91752	7.76169	8.92119	8.55989	7.31888	6.83568	6.58685	6.82469	7.91217	7.98589	7.88437	7.84348	7.55318	7.78788	7.29145	7.37025	7.31056	7.39234	7.61427	7.37222	7.6537	7.34331	8.6274	8.36699	8.82497	9.05153	8.03706	8.47575	8.29236	7.89463	7.58376	7.95136	7.14299	7.25199
AT2G04032	263480_at	3.59694	3.50601	3.43494	3.51057	3.47907	3.40453	3.64182	3.54176	3.43506	3.61176	3.40803	3.92367	3.73872	3.54609	3.67743	3.59338	3.65051	3.61785	3.66698	3.74989	3.94237	3.65212	4.00989	3.9163	3.69408	3.98535	3.83899	4.28492	3.75031	3.60445	3.58075	3.47119	3.59056	3.41826	3.36623	3.64941	3.34576	3.59363	3.48511	3.64484	3.57796	3.63468	3.43401	3.54207	3.44259	3.7667	3.78563	3.51417
AT2G07768	244919_at	4.37531	4.25005	4.12866	7.07354	5.17352	5.73933	4.7091	4.74615	4.57929	4.56961	4.306	5.02796	4.48262	4.61771	4.97579	4.68566	4.62522	4.71083	4.91046	4.9895	4.71028	4.5149	4.58602	4.82951	4.22921	4.26423	4.4382	4.33275	4.57348	4.30569	4.14802	4.11257	4.0981	4.21053	4.0881	4.39329	4.90784	5.19448	5.23034	6.15894	5.01653	4.55629	4.52637	6.34366	6.36367	6.16757	6.52589	6.71315
AT3G46740	252492_at	9.52185	9.34111	9.16323	7.02986	8.00162	7.49088	9.67787	9.27142	8.91346	9.20774	7.85108	8.09248	8.42418	8.21247	9.60022	9.47979	9.03121	8.68654	8.16694	7.89852	7.90461	7.56821	8.78746	9.32102	9.03412	9.45285	9.23886	9.35342	8.96518	9.14551	9.1163	9.12857	8.68545	8.68619	8.62334	8.54392	8.52591	9.08277	8.83727	8.05021	7.86951	8.03257	8.00778	8.01779	7.81884	7.79373	7.81634	7.86783
AT2G04090	263404_s_at	9.15526	8.78209	9.07058	8.15666	8.97679	8.99308	8.09865	8.11498	8.63345	8.35107	8.16401	8.23006	8.39936	8.42933	8.17416	8.063	9.05154	8.8852	8.32289	8.36836	9.04565	9.26469	7.72703	7.17202	7.29317	7.2159	7.36109	7.8197	7.49741	7.83171	7.69935	7.50862	7.2519	7.32317	7.05798	6.89816	9.43148	9.84193	9.75043	9.54397	9.21271	9.44136	9.4223	5.65894	8.1928	8.03743	4.65045	5.56422
AT2G01980	265252_at	8.09674	7.75173	7.97545	6.3725	6.83399	7.14697	6.86546	6.62928	6.96653	6.96945	7.61542	7.37757	8.46122	8.30737	6.46807	6.80557	7.11631	7.1101	7.64694	8.07681	8.58244	8.63941	8.08147	8.18601	7.83425	7.96391	8.18733	7.89881	8.15046	7.85315	8.07986	7.87368	7.81359	7.92503	7.47258	7.84225	7.37326	7.15019	7.15748	7.16014	7.82664	7.71659	7.97445	7.52479	7.88161	7.95431	6.42296	6.47762
AT3G47740	252380_at	4.45262	4.33298	4.81491	3.95363	3.40668	3.30893	3.45197	3.25134	3.5367	3.22925	6.2988	5.02716	5.20375	6.11581	3.10163	3.28474	3.21877	3.25488	6.05398	5.52243	5.08967	3.97999	3.9336	3.75277	3.57951	3.69001	3.65623	3.2926	3.31409	3.39582	3.53262	3.40246	3.15279	3.23154	3.28829	3.43983	3.55218	3.40006	3.33387	3.51925	3.23449	3.3761	3.3449	3.73725	3.70998	3.5247	3.73126	3.33539
AT3G09330	257526_s_at	5.57974	5.60874	5.51746	5.72713	5.56526	6.01049	4.72762	4.78057	7.03911	6.36502	5.19042	7.44736	5.11214	4.8404	5.46176	5.16363	6.4853	6.65882	6.01436	5.6578	5.02431	5.51304	4.63795	5.03644	4.91976	4.8077	5.40747	4.78721	4.78342	5.12674	4.52773	4.77361	4.50752	4.43045	4.76441	3.95173	6.52745	6.72318	7.02439	7.33061	5.3313	5.43709	4.42488	4.54801	7.48308	7.04648	5.73357	4.67737
AT3G09340	257526_s_at	5.57974	5.60874	5.51746	5.72713	5.56526	6.01049	4.72762	4.78057	7.03911	6.36502	5.19042	7.44736	5.11214	4.8404	5.46176	5.16363	6.4853	6.65882	6.01436	5.6578	5.02431	5.51304	4.63795	5.03644	4.91976	4.8077	5.40747	4.78721	4.78342	5.12674	4.52773	4.77361	4.50752	4.43045	4.76441	3.95173	6.52745	6.72318	7.02439	7.33061	5.3313	5.43709	4.42488	4.54801	7.48308	7.04648	5.73357	4.67737
AT1G31260	262546_at	3.59706	3.40414	3.72426	3.78253	4.07033	3.54749	3.82556	3.80842	4.12786	3.65286	3.64466	3.74112	3.91599	3.76093	3.92362	3.82994	3.89179	3.85916	3.78255	3.97008	3.94813	4.11217	4.17332	3.98719	3.92504	3.96628	3.72811	4.09853	4.1033	3.67122	3.66099	3.9274	3.38978	3.73325	3.42942	3.74786	3.63943	3.79654	3.438	3.80714	3.58658	3.7608	3.61905	4.27095	4.15675	3.8976	4.61403	4.04262
AT3G28860	257137_at	10.3056	9.51193	9.71672	9.70098	10.3271	10.3567	10.7736	10.6928	10.8785	10.7459	9.63539	10.4179	8.27998	8.22125	10.5686	10.7722	10.8882	10.6105	10.3956	10.1598	7.8623	7.9755	9.39756	9.59389	9.79451	9.67912	9.2631	9.29269	9.57742	9.01054	9.28335	9.45908	9.05536	9.32786	8.81882	9.18343	9.62345	9.88049	9.72532	9.18807	10.343	10.3132	10.5426	10.0141	9.2673	9.34182	10.4082	10.0784
AT3G42050	252845_at	11.2891	11.1882	11.1477	9.64027	10.2176	10.3845	10.1159	9.84667	10.8069	10.5092	11.3629	11.5278	11.407	11.5942	9.90235	9.69528	10.5602	10.6985	11.2313	11.5054	11.2822	11.4561	11.3757	11.4297	10.9384	11.0574	11.1177	11.3875	10.9501	10.9085	10.9191	11.2639	10.9049	11.0689	10.8972	10.9104	10.8241	10.5441	10.6429	10.4397	9.97856	9.98072	10.08	10.9775	11.2355	11.1376	10.5838	10.2452
AT3G52310	256672_at	3.88872	3.98532	3.96573	5.82164	4.90881	4.94217	3.86589	3.93889	4.06541	4.26355	4.26957	4.3346	4.26355	4.0749	3.97227	4.27882	4.21432	4.23569	4.15941	4.18323	4.28988	4.52632	4.32401	4.37808	4.05812	3.63611	4.55816	3.68201	4.49313	4.21555	3.97119	3.98368	3.96938	4.08907	4.07704	3.62137	4.47551	4.44933	4.63876	5.09549	4.73011	4.71401	5.44329	4.4212	5.49219	5.1329	4.65642	5.00602
AT4G23640	254214_at	9.62223	9.61785	9.32046	7.31109	8.29971	8.77948	8.66332	8.53573	9.53476	9.25663	8.95985	9.47954	8.82308	9.02935	8.90875	8.63436	9.45876	9.61177	9.3385	9.59368	9.23006	9.23823	8.75345	9.20601	8.66182	9.16286	8.61644	9.15587	8.81922	9.3408	9.2446	9.03873	8.67018	8.4507	8.49339	8.44344	9.23891	8.99238	9.23745	8.89614	8.68672	8.77554	8.57855	8.38991	8.9915	8.91297	8.36784	7.93305
AT1G07025	256048_at	3.86481	3.88299	3.74062	4.26885	3.86298	4.06916	4.28598	3.95692	4.4312	4.29757	4.22425	4.44939	4.47606	4.04857	4.48012	4.40617	4.3914	4.51284	4.19129	4.12444	4.03779	4.23299	4.04395	4.58108	4.41229	3.925	4.23778	4.35771	4.78091	4.14436	3.71846	3.94679	3.52752	3.94222	3.67097	3.93077	4.03897	4.1345	4.19012	4.13107	4.00512	4.69951	4.07228	4.45451	4.35319	4.31025	4.67083	4.79371
AT5G01340	251090_at	6.5127	6.59626	6.91292	7.98353	7.7671	8.27124	8.31827	8.17179	7.85122	8.00173	7.99336	8.27019	8.30291	8.07034	8.09858	8.24252	7.64939	7.644	8.5073	8.12875	7.52445	7.33382	6.90421	7.05952	7.54729	7.24126	7.40034	7.23251	7.31657	7.20926	7.28729	6.98351	6.74955	6.8106	6.45545	6.48427	7.88607	7.66988	7.70721	7.82849	8.40874	8.35068	8.36781	7.8054	7.79096	8.24556	8.24262	8.41925
AT2G34190	267006_at	7.19447	7.38237	7.34728	5.90233	6.17795	5.69058	8.81522	8.77604	7.48074	8.01511	5.44509	5.78527	6.39497	5.9745	8.97996	8.87115	7.67242	7.17273	5.79352	6.02384	6.28864	5.8639	5.80601	6.57149	6.27409	6.87758	6.89818	5.80659	6.49305	6.36782	6.66292	6.72433	5.82156	5.7824	5.71295	5.63007	6.07941	6.5538	6.26135	5.33325	5.71285	5.80831	5.46832	5.97793	6.02309	5.10779	6.47823	6.80109
AT4G02620	255498_at	10.5689	10.1418	10.3948	10.8986	10.9483	10.902	10.1633	10.4319	10.9185	10.6478	11.4018	11.542	11.3311	11.5485	10.3712	10.2355	10.9209	11.1785	11.3107	11.675	11.4851	11.4593	10.8255	10.7086	10.8929	10.9359	10.9558	10.7302	10.7028	10.6995	10.8678	10.7887	10.2516	9.955	10.3081	10.1889	10.9464	10.9442	10.8177	11.2082	10.7847	10.5057	10.5546	11.1266	11.4553	11.3719	11.4348	11.1689
AT3G44920	246338_s_at	3.24897	3.32898	3.16702	3.5302	3.45087	3.25503	3.69522	3.46844	3.50162	3.47207	3.24284	3.41413	3.48528	3.29356	3.68301	3.6324	3.44725	3.69839	3.31772	3.40889	3.38498	3.60782	3.66214	3.98446	3.58214	3.61078	3.47573	3.38373	3.58757	3.69935	3.44904	3.56111	3.24316	3.4627	3.29236	3.3171	3.44315	3.47638	3.44933	3.38194	3.17473	3.5326	3.5359	3.40975	3.46205	3.39443	3.84732	3.46801
AT3G44930	246338_s_at	3.24897	3.32898	3.16702	3.5302	3.45087	3.25503	3.69522	3.46844	3.50162	3.47207	3.24284	3.41413	3.48528	3.29356	3.68301	3.6324	3.44725	3.69839	3.31772	3.40889	3.38498	3.60782	3.66214	3.98446	3.58214	3.61078	3.47573	3.38373	3.58757	3.69935	3.44904	3.56111	3.24316	3.4627	3.29236	3.3171	3.44315	3.47638	3.44933	3.38194	3.17473	3.5326	3.5359	3.40975	3.46205	3.39443	3.84732	3.46801
AT5G49890	248580_at	9.40013	9.53444	9.55467	7.21555	6.89075	7.44329	6.35846	6.21608	8.18215	7.87293	8.6933	8.8208	9.08967	9.03929	6.46345	6.59797	8.16967	8.247	8.58836	8.89783	9.09671	9.54915	9.02114	8.69741	8.61349	8.46991	8.23837	8.24828	8.02549	8.11773	8.30862	8.4463	8.31596	8.50326	8.4994	8.18062	7.74352	7.54486	7.65589	7.89594	7.62598	8.05717	7.74835	7.83731	8.08297	8.04043	6.42204	6.75411
AT5G17630	246445_at	9.87303	9.13361	9.00516	7.44451	7.91056	7.28331	9.6294	9.61759	8.78627	9.29546	7.07163	7.61045	7.94845	8.26064	9.50882	9.41912	8.8284	8.6315	7.49222	7.53901	7.60947	7.64788	8.76354	9.4221	9.70231	9.60083	9.55097	9.42379	9.55978	9.33043	9.32666	9.25628	8.64109	8.69033	8.40234	8.73792	8.76112	9.21621	8.97907	8.70451	8.82308	9.25281	9.23434	8.34037	8.33414	8.47741	8.05763	8.02657
AT1G70300	264338_at	9.23198	9.12394	9.22904	8.57701	8.44416	8.50629	7.41226	7.38033	7.8682	7.94343	9.32116	8.62239	10.6911	9.42519	7.27928	7.44612	7.60324	7.74019	9.56329	9.28228	10.3811	10.1098	9.8047	9.74951	9.80715	9.97318	9.43797	9.49844	9.60501	9.39641	9.11008	9.24664	9.08076	9.14564	9.14185	9.3454	7.84366	7.68301	7.61553	7.89502	9.23722	9.3614	9.33011	8.996	8.76113	9.21225	9.02612	8.72376
AT3G55110	251826_at	3.92336	4.27594	3.97281	5.43562	4.52684	4.21051	4.22089	4.33024	4.175	4.45493	4.27448	4.63352	4.29656	4.09476	4.46397	4.32663	4.12744	4.62825	4.44726	4.27031	4.27496	4.41027	4.20219	4.51816	4.44406	3.96712	4.25408	3.91349	4.50842	4.00046	4.05412	4.14193	3.86826	3.95206	3.66672	3.98173	4.05552	4.37927	4.18591	4.33781	4.31367	4.46489	4.31053	4.41835	4.6698	4.61196	4.69456	4.42225
AT5G64410	247284_at	9.468	9.69343	9.67912	8.45608	7.75385	8.23863	5.78298	6.59796	6.34651	5.12423	8.73714	8.12398	9.63182	9.10503	5.52666	5.79671	5.91246	5.44928	9.01464	9.01457	10.1978	10.3574	8.88363	8.41384	8.58286	8.25259	8.42616	8.24146	8.40067	8.99853	8.54642	8.20436	8.3856	8.09545	8.33451	7.87067	8.00567	7.1887	7.72405	7.88382	6.26288	6.49449	6.32763	9.50367	9.59217	9.42584	6.63443	6.74471
AT5G11230	250417_at	9.33983	9.33261	9.45966	8.04814	7.50107	8.48992	7.99997	8.02645	9.24003	8.89923	9.84383	10.0936	9.56897	9.87924	8.249	7.84066	9.42957	9.09437	10.1238	10.2045	9.3247	8.88826	7.94914	8.22407	7.89605	7.95392	7.813	7.93558	7.75552	7.0642	7.8268	8.30066	8.26483	7.98658	7.45153	7.62091	9.2979	8.79834	9.19609	9.62772	7.80612	7.87547	7.73718	9.27696	9.99895	10.0111	7.49145	7.01284
AT2G26360	245031_at	7.35206	7.09562	7.29853	7.385	8.28094	7.90378	7.26434	6.85058	8.19959	8.41996	6.28432	8.05859	5.64823	6.00861	7.37836	7.2597	8.76229	9.15358	6.74691	7.38391	5.96879	6.41586	6.80713	6.89778	6.61508	6.55343	6.49568	7.20186	6.68139	6.4818	6.86847	7.19802	5.99882	6.57173	6.29479	6.28783	8.17434	7.72016	8.278	8.20288	7.2651	7.28612	6.65833	7.63257	8.24933	8.32698	8.0831	8.04413
AT4G18790	254640_at	3.68808	3.42452	3.54642	4.0384	3.55195	3.43845	3.65106	3.63225	3.66213	3.77999	3.60678	3.91071	3.65378	3.6521	3.75559	3.72359	3.82766	3.68264	3.71854	3.7512	3.9036	4.15243	3.59139	4.18961	3.83357	3.58305	3.35629	3.77791	3.48814	3.91207	3.67131	3.59951	3.35908	3.32434	3.40702	3.24771	3.30803	3.71431	3.5669	3.68508	3.78898	3.92547	3.78025	3.60077	4.05659	3.74332	3.83696	3.77584
AT3G12750	257715_at	6.52222	6.64514	6.29334	6.51636	5.75235	6.94781	4.64634	4.46513	4.82465	4.7644	6.35212	6.09059	7.51519	6.5813	5.00478	4.74226	4.77258	4.83193	6.83005	6.50525	7.3129	7.22815	6.35073	6.1156	5.9021	5.82504	6.21458	5.61657	6.03665	6.16456	5.67196	5.86458	5.1829	5.4142	5.71427	5.61725	4.69541	4.18842	4.31273	4.60238	5.15867	5.17029	4.88845	4.63754	5.05861	4.49378	5.54479	5.66722
AT3G63380	251176_at	7.0335	7.71297	6.51344	4.77299	4.14584	4.87022	4.48163	3.69561	4.22587	3.67663	4.68357	5.63646	5.83961	6.28422	4.27308	3.74512	4.25968	4.60259	5.8661	6.04631	5.42249	5.97554	7.24003	6.98045	7.32599	7.70974	7.22254	6.82992	6.86458	7.20148	7.23545	6.34702	6.76775	6.57163	6.59287	6.49163	4.09543	4.54235	4.55377	5.01509	3.8008	4.26952	3.77977	3.88104	4.8278	4.8852	5.27454	4.87473
AT1G30220	245769_at	6.13105	5.9548	5.58019	6.51548	5.67073	5.30711	5.45521	5.17129	5.53534	5.39644	5.46633	5.87494	5.71558	6.00803	5.33121	5.50649	5.38711	5.56456	6.03982	6.88997	6.06128	6.50708	5.70303	5.73474	5.32872	5.30453	5.46099	5.611	5.76474	5.56947	5.43206	5.42993	4.9489	5.33898	5.15917	5.13895	4.96385	5.44981	5.36955	5.58608	5.31093	5.63855	5.26697	6.07794	6.88481	7.17429	5.79486	5.97848
AT5G25430	246942_at	3.94433	4.08735	4.24668	4.87716	4.23352	4.23345	4.33017	4.06486	4.11448	4.13814	4.48904	4.13324	4.07534	4.05488	4.17574	4.32219	4.2018	4.36628	3.97628	4.18756	4.01739	4.18177	4.51485	4.36451	4.12844	3.98178	4.39827	4.41787	4.1438	4.01903	4.16778	4.07698	3.93575	3.97968	3.70494	4.03104	4.2611	4.29297	4.18702	4.22328	3.99374	4.34122	4.0309	4.32354	4.3658	4.25776	4.64058	4.15217
AT4G01470	255580_at	4.96726	5.43937	4.87382	5.67485	5.36679	4.95288	4.73659	4.88535	5.49962	5.35641	5.58472	6.0045	5.39041	5.06844	5.49732	5.05092	5.15654	5.29586	5.79796	5.74755	5.19465	5.18632	4.98554	5.0965	5.07403	4.60365	5.61248	4.35378	5.01588	4.76474	4.8044	4.5264	4.30752	4.58094	4.64947	4.28878	5.23922	4.88303	5.29615	5.6593	4.92852	5.08024	5.00843	5.58292	6.06967	5.68072	5.54636	5.43766
AT2G13620	263720_at	3.37181	3.4793	3.37196	3.83839	3.65422	3.50696	3.38295	3.53587	3.62332	3.65242	3.3726	3.358	3.48026	3.33841	3.48144	3.67062	3.52603	3.42564	3.55123	3.51892	3.60918	3.71011	3.84678	3.90364	4.00978	3.62769	3.51091	3.48339	3.94035	3.24235	3.49899	3.61826	3.34497	3.35761	3.24104	3.35159	3.48453	3.59849	3.3919	3.74813	3.61909	3.57552	3.48609	3.70124	3.54049	3.65235	3.77733	3.57815
AT2G35740	265848_at	3.78396	3.95385	3.67013	4.44655	4.10501	3.8787	3.88493	4.05554	4.25485	4.09401	5.0145	4.3601	3.92356	4.20222	4.35188	4.09561	4.1551	4.13792	3.94386	4.12969	3.87897	4.07766	4.76051	4.21654	4.4482	4.24178	4.99534	4.36904	4.31744	4.86994	3.97826	4.11741	3.70038	4.18403	3.93746	3.87963	4.41574	3.91927	4.10139	4.3256	3.8899	4.19303	4.12831	4.9554	4.1244	4.43813	5.41881	4.48526
AT1G78560	263132_at	8.65972	8.51806	8.87905	7.06875	7.50048	7.40108	8.63495	7.9394	8.38748	8.43601	6.81322	7.62341	7.17169	6.85248	8.11921	8.21839	8.35175	8.58338	7.26273	7.11797	7.31208	7.0179	7.6721	7.90069	7.69322	8.09998	7.66416	8.09187	7.64359	7.41108	7.84005	7.70442	7.18063	7.33224	7.08046	7.31963	7.84067	8.14477	8.12601	7.26362	7.72084	7.52324	7.40618	7.73332	7.20407	7.54672	7.50525	7.5727
AT5G65380	247193_at	10.6301	10.5671	10.6498	6.44421	6.65191	6.21391	7.93333	7.64575	9.28134	9.30216	9.05464	8.75582	10.1937	10.0288	7.73828	8.21277	8.81053	9.09454	8.22449	8.31663	9.96391	10.2587	9.89618	9.88473	9.72227	9.93185	9.32807	9.97722	9.8026	9.7965	9.64652	9.71439	9.29256	8.93513	9.43289	9.16405	6.87048	7.11535	6.77305	7.11959	6.46735	6.40649	5.7769	10.1588	9.74385	9.77639	7.42177	7.13321
AT1G15160	262589_s_at	4.1361	4.37785	4.13323	4.29985	4.38168	4.17824	4.58934	4.45037	4.32556	4.26462	4.14252	4.19968	4.27211	4.28462	4.39625	4.71955	4.43839	4.31256	4.30989	4.2737	4.16878	4.17988	4.33612	4.87431	4.24247	4.64414	4.43906	4.9463	4.27145	4.30117	4.1625	4.6803	3.92155	4.13138	3.94505	4.06966	4.67398	4.2865	4.12677	4.20195	4.34079	4.48876	4.44635	4.38457	4.5675	4.65365	4.9473	4.67463
AT4G28700	253792_at	4.67981	4.62964	4.66084	5.12424	4.74084	4.74959	5.09155	4.71891	5.02652	4.75888	4.36698	4.89537	4.88643	4.81068	4.91705	4.94384	4.99897	5.06941	4.85303	4.8446	5.07358	5.07753	5.44767	5.00834	5.06997	5.02527	4.95687	5.17667	5.01339	4.97005	4.71994	5.07922	4.31973	4.7	4.82755	4.39799	4.88134	5.10358	4.84796	4.93972	4.90942	5.39355	4.87607	4.83401	4.98816	5.00438	5.04989	5.44677
AT4G37640	253063_at	9.88258	9.64409	9.82532	8.73631	8.47688	9.00144	8.95817	8.62388	9.35894	8.71402	10.4754	10.9792	8.93717	9.58318	8.66611	8.62289	8.86574	8.60697	10.8689	10.6969	8.56999	7.93284	8.71278	8.44172	8.57811	8.45939	8.34554	8.49076	8.2831	8.14424	8.24989	8.08967	8.00284	7.99501	7.80422	8.11936	9.67803	9.21418	9.23877	9.52323	8.88509	8.9655	8.85393	7.77926	10.0561	9.14805	9.388	8.98325
AT3G21620	258172_at	5.20714	5.14623	5.02999	4.69077	4.37433	4.44115	3.96347	4.23735	4.34006	4.04497	4.78688	5.61518	5.4938	5.80873	4.5594	4.39523	4.45912	4.54586	5.01036	5.14435	5.17902	5.4556	4.33154	4.70383	4.09494	4.33957	3.8391	3.96763	4.0149	3.76497	4.00366	3.44306	4.1032	3.76211	4.09427	3.68315	5.46548	5.16102	5.50959	4.93664	4.98963	4.026	5.50225	4.31591	5.92553	5.623	4.48189	4.54565
AT5G27150	246763_at	10.4768	10.3005	10.5041	9.01151	8.89064	9.34954	7.50561	7.41487	9.9568	9.22268	10.7105	10.9072	10.2586	10.82	8.16628	7.30995	10.0491	9.77626	10.8259	10.9339	10.2626	10.1705	9.21166	9.27219	9.40377	9.39434	9.35631	9.03793	9.23526	9.07257	9.38168	8.99052	8.50132	8.59164	8.6902	8.51204	9.81135	8.92427	9.56557	9.97126	8.66975	8.43057	8.14831	10.0476	10.5284	10.3579	8.34822	8.324
AT5G59250	247709_at	9.0667	9.45227	9.48738	6.86015	6.94677	7.36463	8.14947	8.34525	8.20763	8.2974	7.51344	7.58275	8.19543	8.32609	7.80725	8.40077	8.07564	8.31834	7.1684	7.35148	8.0871	8.36019	7.75844	7.70834	7.35326	7.54034	7.72153	7.57928	7.46172	7.73932	7.54116	7.82948	7.19897	7.11429	7.08015	7.09064	8.21115	7.96976	8.39411	8.0443	7.50518	7.84964	7.6954	7.99599	8.6282	8.38922	6.69832	6.77858
AT3G52080	252087_at	3.6387	3.91321	3.70153	4.32289	4.57068	4.07841	4.45352	4.10325	3.95594	4.04636	4.50332	4.38569	3.82185	3.93512	4.41824	4.15032	4.07343	4.43579	3.95825	4.00662	3.9378	4.09378	4.62811	4.49772	4.17233	3.97892	4.73381	4.22321	4.44247	3.86225	3.94165	3.94338	3.72154	3.75726	3.91065	3.91878	4.16202	4.09315	3.9719	4.09732	3.9926	4.04333	4.19044	4.5012	3.90688	3.92814	4.9105	4.36456
AT5G43340	249150_at	3.57704	3.72536	3.52282	4.21177	3.60794	3.60684	3.86824	3.80472	3.81454	3.80102	3.76243	3.82549	3.87878	3.83219	3.94105	3.75092	3.63137	3.76623	3.89446	3.8569	4.09898	3.86662	4.26884	4.01526	4.25806	3.91964	4.17948	3.87604	4.21304	3.57413	3.73232	4.03254	3.35744	3.64892	3.38672	3.59505	3.24366	3.72198	3.69294	4.03128	3.7758	3.99175	3.7964	3.81226	4.19769	3.83655	4.03404	4.58511
AT3G57280	251624_at	9.48369	9.60399	9.72522	9.87902	9.96671	10.2419	10.1731	10.0091	10.671	10.5474	10.2788	10.3907	10.3016	10.4092	9.5337	9.82226	10.1607	10.5997	9.92667	10.2051	9.91558	10.1005	9.87487	9.70258	9.52073	9.91948	10.002	9.5778	9.67236	9.67124	9.39625	9.41919	9.10091	8.98277	9.24598	9.0268	10.4553	10.268	10.7139	10.6697	9.99966	9.93782	9.92652	10.1062	10.5836	10.4184	10.48	10.7779
AT3G16290	258048_at	7.26768	6.96291	7.03531	6.25658	7.08192	6.81111	8.25268	8.4041	7.75314	8.0182	5.69191	6.50787	6.64357	6.47773	7.97829	8.10662	7.5709	7.37589	6.62746	6.15166	5.92104	6.02366	6.29692	6.86376	5.95343	6.53765	6.57462	6.55349	6.66747	6.34938	6.28657	6.47286	6.12804	6.21127	5.79567	6.05028	7.66288	7.85253	7.56477	6.63048	7.01702	6.87733	7.70908	6.42711	6.02785	6.07048	5.5358	6.50157
AT5G65990	247120_at	8.27041	7.99229	7.41081	7.73815	7.85328	8.01616	6.25916	7.07668	7.49743	6.95695	8.20598	8.88054	7.79782	8.39595	6.66673	6.5865	7.59495	7.5563	8.49856	8.68019	7.47832	8.18808	6.88805	5.89779	6.89147	6.39408	6.64507	6.49487	6.54526	6.98216	6.46492	6.68423	5.53751	5.92135	6.10637	5.36064	8.92726	8.93768	9.02791	8.54864	8.32806	8.64955	8.51389	7.75837	8.54728	8.79345	8.98815	8.30494
AT1G06970	256051_at	3.44844	3.61482	3.41815	4.37761	4.43677	3.67796	3.7827	3.83367	3.79241	3.62113	4.54924	3.78874	3.54808	3.78924	3.65793	3.5467	3.70971	3.78327	3.61154	3.71947	3.4861	3.56372	4.24971	4.01064	3.71544	3.68435	3.67369	3.56373	4.22092	3.64456	3.89349	3.64822	3.54576	3.53956	3.61257	3.32634	3.81673	3.7361	3.96707	3.95458	4.31315	3.93184	4.21245	4.57547	4.01792	3.90751	3.68171	3.93886
AT4G13420	254743_at	4.26238	4.39174	4.08947	5.30346	4.8016	3.99813	4.51269	4.1645	4.55818	4.11803	4.92811	4.60551	6.18036	4.79544	4.73361	4.20875	4.14363	4.26544	5.35277	4.37805	7.02795	5.1983	5.21678	4.52489	4.52129	4.47778	4.87199	4.88531	4.45618	4.54108	4.15018	3.7645	3.82541	4.26077	3.95872	4.37197	4.56498	4.14505	4.16173	4.56164	4.08615	4.29093	4.13565	4.60667	4.19543	4.23737	4.61477	4.67109
AT4G32260	253420_at	8.81659	8.52219	8.81742	6.86198	6.82812	6.9922	8.15369	9.28068	7.46672	7.66442	8.317	7.73718	8.63676	8.59474	7.38874	9.18632	6.94753	7.61786	7.55128	7.39058	8.13487	7.7957	7.50561	8.20451	7.99791	8.06804	8.18704	8.01545	7.84598	8.54238	8.74152	7.67399	7.64888	7.1857	7.1173	7.16993	6.8573	6.83454	6.82574	6.33989	7.378	7.60619	7.5996	8.27854	7.48529	7.68205	7.39413	6.87563
AT5G43360	249151_at	5.19515	5.17905	5.19783	4.60491	4.7061	4.36676	3.68207	3.91434	4.41995	4.22259	6.32017	4.91768	5.36132	5.16219	4.54202	4.11627	4.54507	4.47901	4.77197	4.78055	5.45437	4.99282	5.43038	5.99491	6.2392	5.57035	5.58847	5.08562	5.21396	5.56995	5.15999	4.89196	4.57357	4.86274	4.83041	5.12752	4.61894	4.62446	4.24253	4.36456	4.26473	4.56545	4.7112	4.90166	5.01996	4.69979	5.07203	4.67531
AT5G45450	258353_s_at	7.59379	7.56245	7.79281	6.66441	5.99626	6.26656	6.23614	5.91872	6.77277	6.45983	6.74675	7.05141	7.37057	7.34688	6.10828	6.22554	6.67667	6.57495	7.40876	7.34325	7.10185	7.27343	6.62785	6.66975	6.39565	6.6642	6.50938	6.1068	6.247	6.28449	6.78579	6.46019	6.01138	5.8833	5.89639	5.92537	5.65044	5.42249	5.41109	5.89593	5.96599	5.94481	6.17096	6.66043	7.13791	7.22483	6.52743	6.61946
AT5G62680	247440_at	10.0489	10.1549	10.2176	7.51365	6.65046	7.0009	4.27135	4.98781	4.92221	3.9964	7.88872	6.69966	9.37624	8.53395	4.49015	4.74703	4.15762	4.32906	8.50158	8.1591	8.41532	8.25123	10.7177	10.3965	10.0819	10.2596	9.81023	10.3365	9.72492	10.011	9.72246	10.034	9.67946	9.70675	9.81594	9.74601	6.9065	6.55277	6.76086	6.87009	7.71178	8.52132	7.80854	9.43731	9.15173	9.70512	6.42751	5.55782
AT2G40420	263827_at	8.36312	8.76549	8.6907	6.29549	5.92271	6.6219	5.60679	5.88431	6.73885	6.90506	8.13128	9.23621	8.14791	8.98689	4.59186	6.15094	5.92183	6.83015	8.09769	8.59995	8.21355	8.46493	7.42265	7.53555	7.17579	7.38238	7.18727	7.50259	6.94246	7.4904	7.54586	6.95078	7.02833	6.79344	6.80434	6.58698	6.80413	6.57101	6.21232	6.62821	6.43113	6.98608	6.84626	7.69222	8.19657	8.39841	6.82168	6.09869
AT4G39030	252921_at	8.91363	8.4978	8.59492	6.86176	6.41427	7.48403	4.88445	4.87878	7.23921	6.61116	8.15565	9.04468	7.62565	8.41362	5.53533	4.83637	7.3001	6.87223	8.60426	9.01898	7.52411	7.76387	7.75032	8.32252	7.78739	8.22914	7.8579	7.70802	7.85825	8.03181	7.42226	7.78128	7.18935	7.08563	7.31239	7.17606	6.785	6.10328	6.42699	7.62991	7.44915	8.08274	7.36951	9.01416	8.83699	9.53103	9.59252	9.0552
AT2G40460	255877_at	7.77529	7.3779	7.74504	4.89969	4.99791	5.25461	4.039	4.61283	4.12408	4.33366	4.45186	4.76593	6.293	7.46149	3.96252	4.62651	3.97051	4.135	4.22119	4.74743	6.57186	7.36941	5.49238	6.26694	6.28106	6.10376	5.95951	6.31042	6.53768	6.86071	6.99051	6.31022	4.75092	5.33237	5.06539	5.09867	3.75176	3.72605	3.83087	4.31802	4.8306	4.59915	4.25895	4.3903	4.53099	4.79647	4.68728	4.65659
AT1G32090	245789_at	8.70084	8.24278	8.07687	7.92576	8.12079	8.64218	6.25067	6.00159	8.08244	7.34648	7.58981	9.04552	6.39463	6.79775	6.26335	5.81262	8.24512	7.62439	8.62152	8.79821	6.41845	7.79114	7.33786	6.79214	7.71311	7.46583	6.88567	7.41203	7.10524	7.29932	7.30922	7.3866	6.26308	6.32489	6.15691	6.37328	7.89946	7.09027	7.49377	8.82169	7.02666	6.28784	5.15627	7.75221	8.6685	8.62614	8.93161	8.43194
AT4G17970	254697_at	5.79372	5.64363	5.33378	4.45074	4.83496	4.67032	4.73332	4.44318	8.14982	7.99775	4.64233	5.87772	4.03749	4.4155	5.83036	4.31495	8.25341	7.72913	4.5865	4.59737	4.0671	4.40525	4.56333	4.92137	4.76984	4.70884	4.91728	4.36387	4.6311	4.69907	4.51455	4.53664	3.76761	4.04245	4.07745	3.7837	4.45565	4.27149	4.6673	4.50332	4.54246	4.50018	3.82981	4.38199	4.15576	4.26246	7.55741	6.72203
AT1G60160	264247_at	5.45249	5.46071	6.00038	4.69077	4.50509	4.08206	5.91987	5.84726	5.4882	5.54991	4.46673	4.20082	5.22606	4.54233	5.46467	5.61886	5.04778	5.11988	4.59772	3.89551	4.52267	4.40831	5.13461	5.16704	4.94058	4.70421	4.89906	4.95368	4.9753	4.94487	4.94999	4.93479	4.3885	4.09783	4.51871	4.15342	4.45604	4.664	4.48329	4.18446	4.48664	4.46609	4.14272	5.18562	4.62592	4.72098	4.62276	5.43855
AT3G10960	256443_at	6.62728	6.4563	6.68306	6.94695	6.54502	7.35584	5.23515	4.87696	5.92611	5.86925	7.02528	7.21104	7.27309	7.32585	5.02467	5.18697	5.87564	5.62044	7.58951	7.32871	6.86103	7.05764	6.7174	6.94978	6.6458	6.90415	5.89229	6.81572	6.76213	6.44461	6.70487	6.1936	6.21534	6.09579	6.11458	5.87859	5.83208	5.6082	5.69794	6.14267	5.45721	6.16225	4.94768	6.35723	6.79403	6.90129	6.657	6.43799
AT4G18210	254657_s_at	4.07868	4.07749	4.54966	4.00271	3.92935	3.62702	3.98601	3.99857	3.78389	3.9582	3.78078	4.05372	3.93177	3.76098	3.84602	3.92066	3.67371	4.04949	3.60328	3.89545	3.75765	3.88771	4.59465	5.05508	4.5136	4.41932	4.52191	4.37039	4.20762	4.36499	4.12224	4.16288	3.99329	4.40904	3.99063	3.97904	3.84406	3.82508	3.80317	3.76211	3.8138	3.92506	3.85143	3.76806	3.72455	3.80338	3.97629	3.85371
AT4G18220	254657_s_at	4.07868	4.07749	4.54966	4.00271	3.92935	3.62702	3.98601	3.99857	3.78389	3.9582	3.78078	4.05372	3.93177	3.76098	3.84602	3.92066	3.67371	4.04949	3.60328	3.89545	3.75765	3.88771	4.59465	5.05508	4.5136	4.41932	4.52191	4.37039	4.20762	4.36499	4.12224	4.16288	3.99329	4.40904	3.99063	3.97904	3.84406	3.82508	3.80317	3.76211	3.8138	3.92506	3.85143	3.76806	3.72455	3.80338	3.97629	3.85371
AT1G58340	256024_at	6.85201	7.10273	6.91392	7.68659	6.85212	8.17202	4.92207	5.09081	5.15491	5.11539	5.81994	5.94511	6.49796	6.46582	5.56626	5.06466	5.36904	5.21595	5.97668	6.22164	8.38676	8.24139	6.56106	6.71211	6.04792	6.44401	6.71181	7.02343	6.72301	7.31539	6.83427	7.13946	6.27983	6.4322	5.97661	5.52558	4.92828	4.81466	4.94543	5.09674	7.83146	8.48747	7.31461	6.46071	6.98361	6.74131	9.21269	8.33538
AT2G26910	266856_at	7.09552	6.89034	6.60025	5.68487	5.16321	5.37391	5.938	6.17579	5.42151	5.25255	5.91655	5.77438	5.87683	6.27589	5.42433	6.2484	5.3942	5.17901	5.83803	6.01945	6.18299	6.52829	5.78857	6.32318	5.96952	6.13361	5.67747	5.59473	5.95956	5.11335	5.68656	5.79442	5.69403	5.9532	5.2682	5.06279	5.12897	5.18377	5.08282	4.74116	5.27701	5.44931	5.24172	5.5089	5.45607	5.14801	5.64464	5.62993
AT4G09650	255046_at	4.66083	4.52307	4.30288	4.62772	4.57541	4.49195	4.91239	6.14375	5.47317	5.49343	5.01719	5.70473	6.0452	6.24643	4.82723	5.59518	5.10777	5.47554	4.91064	5.39472	5.3006	5.33472	5.55749	5.97184	6.05757	6.22216	5.76624	6.17744	6.00907	6.61646	6.34613	6.05895	4.99152	4.82375	4.89308	4.85464	4.45582	4.63659	4.39242	4.6675	4.89361	4.78509	4.48887	5.38376	5.90395	5.92323	4.9424	4.74712
AT1G53210	260587_at	11.3809	11.2873	11.2479	11.5559	10.8104	11.2428	9.97356	10.0861	10.7628	10.3173	11.4319	10.8051	11.6768	11.856	9.86503	9.99783	10.4994	10.3194	11.4472	11.622	11.7384	11.9007	11.5012	11.0723	11.0145	11.0055	11.0747	11.1043	11.0982	11.244	11.1076	10.9156	10.5802	10.4673	10.2175	10.5407	10.491	10.4326	10.6482	10.7255	11.5	11.9141	11.717	11.2656	11.1832	11.3548	11.3646	11.5218
AT3G56620	251706_at	6.13098	5.94048	5.62125	5.41236	4.78226	4.93453	4.07063	3.9671	4.01267	4.26651	4.16767	3.8125	5.01522	4.8899	4.23121	4.20038	4.08001	4.22789	4.29423	4.56898	5.03908	5.73482	4.62649	5.73926	5.2932	5.54313	4.52333	4.65043	4.50086	4.78169	4.82573	4.76897	4.1503	4.34583	4.38467	4.15645	4.36612	4.13072	4.22822	4.08066	4.42759	5.01871	4.73085	3.85491	4.25422	4.20562	5.45763	4.98318
AT5G40210	249406_at	6.11515	6.03568	5.91815	5.87944	5.7553	5.82707	4.78775	5.02576	5.79688	5.44849	6.36581	7.25898	5.97379	6.51602	5.18255	4.85086	6.04396	6.01031	6.91162	7.53022	6.27416	6.71068	5.89118	5.96614	5.41919	5.5104	5.53952	5.75082	5.00881	5.36002	5.20351	5.64148	4.6094	5.13778	5.03572	4.96338	6.02216	6.11292	5.92728	6.94755	6.31783	6.55531	5.72962	5.49813	7.35178	6.86843	5.3007	5.00215
AT2G35800	263943_at	7.96367	7.88528	7.8742	6.9959	7.79791	7.12197	8.49373	8.64643	7.69186	8.25918	6.7504	8.36186	7.41641	7.82627	8.22824	8.72705	7.52363	8.00958	7.06452	7.90935	7.33662	7.77924	7.64988	7.78214	6.92586	7.01258	7.49705	7.21857	7.42643	7.57031	7.36598	7.64148	7.16432	7.15635	6.90583	6.66566	7.69315	7.92615	7.58896	6.79076	7.52985	7.68177	7.70347	6.36512	6.87141	7.04316	7.52517	6.96404
AT1G52190	259839_at	7.32357	6.32709	6.34394	6.08187	6.92429	6.79373	5.26598	5.52152	7.38078	7.44494	6.43812	8.75166	5.50575	5.18462	5.67317	5.34486	7.80631	7.06746	7.63023	7.6264	5.1792	5.22977	6.10438	6.09126	5.92792	6.21643	5.76661	6.17081	5.93303	5.88791	5.79592	6.33717	5.31726	5.38235	5.02607	5.29002	4.68642	4.67743	4.66519	5.05378	5.34532	5.17688	4.99977	5.96693	5.48464	5.46135	5.5304	5.3267
AT1G77990	262134_at	5.59718	5.49003	6.30422	5.25577	4.53151	4.5916	4.28984	4.33245	5.28413	4.61429	6.53334	6.79658	6.41265	5.92089	4.39149	4.43875	5.41828	5.19558	6.54292	7.03587	6.64861	5.05851	5.98072	5.73832	5.92672	6.21571	5.6832	6.01682	5.72752	6.23474	6.00426	5.52758	5.28102	5.15555	4.77539	5.04404	3.99948	4.33921	4.26648	4.34334	4.54215	3.84312	3.8185	8.1507	7.69138	7.60207	4.88989	5.15642
AT1G21140	261448_at	5.12951	5.56892	5.51895	5.73761	4.58956	4.68123	5.14057	4.68218	4.84534	4.62204	6.72564	4.55488	7.89249	7.78458	5.19422	4.90616	4.6338	4.8405	4.82043	4.38438	5.51824	5.4232	5.09526	5.65232	5.11944	4.87839	5.16116	5.40191	5.45252	5.03036	4.57564	4.57647	4.22823	4.36212	4.46837	4.3661	4.52412	4.82803	4.62454	5.18623	5.50502	5.80908	5.54999	4.81504	4.94511	4.72327	6.06977	5.70319
AT4G19210	254615_at	10.5142	10.606	10.6354	8.38646	9.62662	9.53098	11.1532	11.0085	10.4421	10.6122	9.51931	9.81732	10.0348	9.92326	10.6404	10.7643	10.2323	10.4652	9.7417	9.43782	9.07543	9.34063	10.0751	10.2342	10.0738	10.1883	9.96932	9.98949	10.0769	9.92872	9.59664	9.69477	9.09261	9.20012	9.12763	9.20499	9.9575	10.3905	10.2493	9.87162	9.61153	9.66282	9.70601	9.21868	9.4122	9.22668	9.49066	9.30115
AT2G25810	266649_at	10.4396	10.278	10.1296	8.59642	8.79137	9.71924	7.37487	7.75827	10.9732	9.96257	11.4752	11.9873	9.22271	9.70963	9.30134	5.81768	10.9614	10.707	11.7568	11.7021	9.22949	8.78988	10.1957	9.5847	9.9057	10.0205	10.0345	9.93088	9.76502	9.89118	9.93314	9.76569	9.27027	9.22102	8.83379	8.94948	11.0292	10.3041	10.7232	11.0536	9.46054	8.59161	5.25931	10.5234	11.4744	11.3217	8.34789	7.93223
AT4G29140	253732_at	7.23383	6.97403	7.16325	6.5888	6.38566	6.81346	5.37098	5.22644	6.75691	6.69056	6.10753	6.9282	7.07118	7.05983	5.84907	4.9183	6.93163	6.5809	7.10923	6.7493	6.25267	5.85854	5.99668	5.76162	5.78385	6.17963	6.38215	6.44607	6.00634	5.92762	6.06697	6.13099	4.99452	5.02187	4.86125	4.89138	4.3115	4.64799	4.48094	4.2976	6.62453	6.59496	5.58328	5.03613	5.35051	5.20593	6.61102	6.21268
AT1G30360	256310_at	11.3547	11.264	11.3289	9.18542	9.65689	9.96138	8.91466	9.28053	9.42018	9.08515	11.5478	11.0831	11.7623	11.9924	8.72089	9.07414	8.9258	8.52545	11.3059	11.6152	11.173	11.6162	11.2429	10.9162	10.9798	10.9752	11.0929	11.3561	11.1642	11.176	11.329	11.0349	10.3373	10.6998	9.95124	10.1832	9.33853	8.92927	8.96818	9.50071	9.46518	9.33409	9.2534	11.152	11.1401	11.3545	9.8625	9.47932
AT2G16850	266533_s_at	12.9705	12.8715	12.8924	12.8179	12.9091	12.9984	12.4755	12.5096	12.9967	12.5499	13.034	13.0849	12.1758	12.3296	12.606	12.5429	12.8153	12.7069	13.204	12.9383	11.8545	11.8747	12.2494	12.2419	12.3904	12.2843	12.484	12.4106	12.4186	12.181	12.4038	12.3273	11.3377	11.4871	11.2561	11.1959	12.715	12.3538	12.4997	13.0283	12.2804	11.8674	10.7077	13.1963	13.2569	13.1153	13.0801	12.933
AT5G43970	249076_at	8.95328	8.47761	8.7594	9.13259	9.95769	9.58168	11.0204	10.7078	10.178	10.4913	8.70825	9.22302	9.17753	8.82348	10.5275	10.7935	10.1633	10.1898	8.84934	8.82766	8.77206	8.54139	9.43135	9.24034	9.45094	9.609	9.74152	9.20496	9.78475	9.45676	9.12365	9.26212	8.45937	8.61727	8.24474	8.38	9.98033	10.1654	9.89548	9.47501	9.40425	9.39784	9.30389	8.91445	8.92793	8.75495	9.25044	9.67303
AT5G27100	246807_at	6.60559	7.23431	6.41186	6.32663	5.95375	6.36933	5.20875	5.14034	6.83224	6.30731	7.77556	8.49865	7.54396	7.8508	5.7618	5.07673	6.95827	7.04771	7.97966	8.62674	7.07284	6.92055	7.50183	7.5112	7.57521	7.59315	6.20446	6.59055	6.18553	6.22615	6.03048	5.85838	6.07183	6.02797	6.38437	6.56603	6.66164	6.40486	6.34534	6.6445	5.46568	5.45591	4.2679	5.31541	7.25526	6.87639	5.33843	5.03793
ATCG00480	245014_at	10.8007	11.2343	11.1185	10.9654	10.6672	11.322	10.5368	10.7406	10.4698	10.6275	10.2401	10.1622	11.0505	10.0331	10.1878	10.6965	10.1766	10.3208	10.1824	9.81604	9.60971	9.64054	11.1273	10.7086	10.7878	9.91669	10.8083	10.5989	11.1242	9.87379	10.8569	10.6267	10.5501	10.2649	9.93831	9.8284	11.6282	11.1664	11.4655	10.6983	9.06755	9.22833	9.19965	11.6465	10.7918	11.448	11.5134	11.794
AT5G01590	251083_at	6.84512	6.67054	6.71976	5.49449	5.53726	5.19191	7.71932	7.57342	6.38464	7.18156	5.2714	5.31734	5.67949	5.5556	7.02366	7.10507	6.22975	6.38916	5.19211	5.32454	5.06196	5.18444	6.05427	6.611	5.97794	5.96569	6.07769	5.82343	6.81473	6.57376	5.64184	6.55841	5.33231	5.69422	5.21255	5.37564	6.70973	6.7622	6.48846	5.11389	5.33871	5.95948	5.6615	5.78981	5.0284	4.65707	5.9967	5.45588
AT4G10310	255812_at	5.75826	5.95244	6.282	5.85138	4.6978	5.85425	3.80675	3.87182	3.70543	3.67908	4.31555	3.81795	5.48908	5.23433	4.18396	4.02885	3.77354	3.76835	4.70183	4.45112	5.6319	5.09609	6.76209	6.44028	7.1127	6.87645	6.26561	7.10065	7.60356	7.55493	8.25579	7.78377	5.94968	5.82258	5.26977	5.84026	3.6391	3.76054	3.90652	3.98349	4.07043	4.63197	3.60518	3.65996	4.01453	3.79436	5.15226	4.92258
AT1G12110	264348_at	10.9495	11.0645	10.7685	9.97106	9.34387	9.96787	6.99419	6.76882	8.79188	6.95927	11.668	10.4076	12.0939	12.0982	6.83644	6.54948	7.78036	8.36474	10.3175	11.3228	10.9642	11.8303	10.1846	10.4997	9.66926	10.057	8.45567	8.35149	8.67768	8.40174	7.72579	8.21434	8.14469	8.26271	9.48418	9.07542	10.751	9.72574	10.3526	10.7247	10.7451	11.2876	10.9253	10.0404	10.7393	10.3589	7.11539	6.28617
AT4G23710	254216_at	7.78638	7.78241	7.76912	8.54801	9.2815	9.30533	7.24479	7.48593	9.32937	9.01177	9.75787	10.3579	9.71437	10.2044	7.43266	7.60756	9.38959	9.69911	9.77024	10.1571	9.45499	9.78594	9.92575	9.9306	9.75012	9.90896	9.74761	9.76305	9.80576	9.82184	9.71478	9.89958	9.29832	9.06892	9.02178	8.67877	9.29663	9.16329	9.10982	9.73313	8.23193	7.98792	7.25807	9.3744	9.95286	10.3585	8.92394	8.26505
ATMG01360	257333_at	5.90816	7.23734	6.78438	13.0034	11.8499	11.8396	7.38938	8.93386	9.82644	9.77679	8.16399	9.51078	10.6946	8.60959	10.9104	8.42605	10.7471	8.47026	10.9126	9.7646	8.63303	9.75656	8.21058	7.93195	7.98245	5.98188	8.30632	7.40702	7.83456	6.72357	7.24378	7.13601	6.72775	7.19303	6.75868	7.18241	10.0842	9.31142	9.45702	11.6287	9.24134	9.45035	9.99909	12.5779	11.7039	12.2202	12.1508	12.6917
AT1G75220	256458_at	11.5566	11.4045	11.609	9.32605	9.02993	9.75611	8.98212	8.78314	10.2942	10.0852	11.0711	11.5809	10.742	11.0512	8.80459	9.00864	10.2085	10.3215	11.0692	11.3716	10.5674	10.8987	10.5081	9.30135	9.95324	8.9081	9.76999	9.30773	9.80305	8.64047	9.26589	8.77225	8.73768	8.99424	8.85296	8.72558	10.0271	9.72835	9.73396	10.2032	9.17915	9.39305	8.79566	10.2411	10.7006	10.8585	9.29656	9.08412
AT1G80760	261881_at	4.54153	4.88401	4.84511	6.78763	5.87187	6.2367	4.62211	4.41649	4.81493	4.64232	7.42888	5.50983	6.12976	5.29644	4.55955	4.55717	4.69887	4.80882	6.1927	5.24357	5.53648	4.90347	5.89198	5.6805	5.2421	5.44007	5.12788	5.53295	5.13045	5.05714	4.81137	4.7903	4.61701	5.00921	4.5828	4.72853	4.45477	4.53554	4.14274	4.93769	6.98439	6.878	5.75843	6.05358	5.46526	5.05316	6.63806	6.41089
AT1G15210	262575_at	11.5364	10.8873	11.1511	10.7633	11.1086	11.187	10.3015	10.2253	11.5796	11.0276	11.4894	12.1327	9.35314	9.81733	10.319	10.2052	11.4505	11.3844	11.9947	11.9758	9.77682	9.25272	10.9754	10.2718	10.8728	10.9342	10.5937	10.4175	10.3801	10.5135	10.7101	10.4332	9.86389	10.1931	9.14297	9.64181	10.7142	10.7115	10.9504	11.2547	9.98919	9.57894	9.27981	11.1508	11.414	11.4189	11.4872	11.1992
AT4G00370	255691_at	9.06349	9.03127	9.28674	6.41677	7.93595	7.15698	9.9551	9.8487	9.04228	9.71599	7.7358	8.07327	8.84766	8.94378	9.14032	9.53385	8.93019	8.96926	7.43354	7.25789	8.02865	8.23176	8.29609	8.62204	8.18641	8.82265	8.59317	8.97119	8.8933	7.74874	8.24937	8.53284	7.39981	7.48186	7.27727	7.09126	8.36979	8.78015	8.76599	7.40511	6.86896	6.85447	6.75372	8.53233	7.97852	8.08711	7.77483	7.6295
AT3G45060	252604_at	5.50299	5.2727	5.50961	5.63656	5.58373	5.4466	6.70027	6.46015	6.42437	6.3321	6.19413	8.17176	5.74812	5.75213	6.37106	5.43078	5.83265	5.59727	7.60651	5.53156	5.84136	5.75922	6.96171	6.05935	5.27643	5.33286	5.60598	5.27241	5.69614	5.77049	5.50762	5.49798	5.1203	5.15786	5.15034	5.30924	5.15543	5.44633	5.19936	5.86939	5.19883	5.7193	5.22703	5.65542	5.98715	5.57986	5.58817	5.44399
AT1G22550	261924_at	10.9576	10.5699	10.7725	8.83088	9.24524	9.55428	6.9691	7.46556	9.47103	8.57807	10.0749	10.8235	8.65006	9.17007	7.43813	7.15487	9.55952	9.80123	10.1973	10.8778	10.0655	10.2204	9.0436	9.26922	8.90062	9.13345	9.35679	9.22304	9.21392	8.42867	9.34641	9.21957	7.83067	7.81967	8.2505	7.49386	10.2933	9.53606	9.88965	10.2225	8.14267	7.40293	6.75337	10.1843	10.8336	10.6136	7.78598	7.26035
AT5G43350	249152_s_at	11.5541	12.107	11.829	8.02371	7.56461	7.95674	6.76347	6.16845	9.04213	6.87017	11.4437	10.6822	11.8231	11.3789	6.43081	5.00164	8.10076	7.5387	10.8083	10.7261	11.5727	10.8956	12.3757	12.3859	12.0054	12.0258	11.2633	11.5282	11.1269	11.3158	11.3926	11.2093	10.9231	10.7004	11.0367	11.1277	8.76611	7.54676	8.19109	9.0903	6.23473	6.26783	5.41866	8.91135	9.94539	9.27532	7.04318	6.00226
AT5G04160	245698_at	8.64202	8.52515	8.19362	7.7224	7.92616	8.64117	8.17533	8.3399	9.35714	9.53309	8.14285	8.9576	7.65149	8.25785	8.63734	8.54538	9.57197	9.58176	8.73974	9.02612	8.07148	7.68704	8.29356	8.01213	7.96201	7.78202	7.67172	7.43511	7.58277	7.31936	7.85321	8.02156	7.17647	7.15065	7.1257	6.53721	9.02943	9.20917	9.03346	9.25627	8.31888	8.64955	8.09802	8.29296	8.91257	8.80651	7.19768	7.15374
AT3G09300	259029_at	10.6938	10.5121	10.6531	10.3047	10.9822	11.2351	10.5008	10.0304	11.3253	11.0317	10.5467	11.5322	9.29019	9.06866	10.5965	10.3239	11.4885	11.3394	10.7659	10.8079	8.72929	8.43104	10.1772	10.6323	10.3318	10.483	10.3405	10.3639	10.1502	10.4019	10.2504	10.1893	9.04693	9.4156	8.86415	9.29307	11.2655	11.006	11.0859	11.1323	10.4447	9.94191	10.2119	10.9913	11.2588	11.376	11.06	10.8281
AT3G21180	258035_at	5.97123	5.92866	6.27662	4.5442	4.36239	4.83338	4.08142	4.11675	5.12	4.66069	6.3929	8.19777	5.51113	6.74092	4.36641	4.31244	5.24701	5.04744	7.61954	8.10955	6.00313	5.69433	5.85212	5.43465	5.38273	5.63813	5.22979	5.2767	5.16489	5.53759	5.55567	5.66451	4.47268	4.20297	4.32002	4.26949	6.2059	5.36966	5.87567	6.36861	4.29128	4.03786	3.9911	4.0311	6.78707	6.03497	3.782	3.97416
AT5G03555	250926_at	9.59197	10.0592	9.56843	8.32704	7.94269	8.20041	6.80844	6.44992	8.79815	8.20349	9.49179	9.29524	10.1739	9.84284	7.16972	6.6462	8.81923	8.93079	9.69931	9.87785	10.4011	10.4199	9.3974	9.4697	9.48269	9.57158	9.50869	9.68456	9.24982	9.66133	9.37562	9.66853	8.0659	8.29601	8.03189	8.11236	9.22967	8.71039	9.02761	9.52223	7.79624	7.69048	7.29341	9.85638	9.98485	9.86145	8.25745	7.87072
AT3G27170	256751_at	9.24746	9.49183	8.91676	6.86308	5.19609	5.91252	4.63608	4.57464	6.96037	5.94896	9.39036	8.69999	10.3526	9.85024	4.80037	4.27307	7.03249	6.32871	9.1309	9.14434	9.68525	9.7399	9.2159	9.31954	8.91697	9.04201	8.72312	8.79786	8.72325	8.52245	8.28257	8.48082	7.3112	7.36888	7.94098	7.84591	6.32241	5.0816	5.0824	6.43375	4.97737	4.55016	4.64679	9.74658	9.5155	9.64074	6.0026	6.33887
AT2G25680	265897_at	6.19174	6.31674	6.89921	7.09253	5.62855	5.73911	5.9921	5.71763	5.73994	5.64194	7.40341	5.36318	8.57459	7.60654	5.45814	6.09443	5.37801	5.95131	6.60687	5.88933	7.50988	7.48463	5.1702	5.96526	5.97517	5.77905	5.80927	5.60777	5.26276	5.70091	5.41521	5.22261	3.96379	4.22658	4.20904	4.1529	4.5457	4.84307	5.40052	5.01557	6.59693	6.51308	6.56566	4.7475	5.18438	4.96844	5.83049	6.07901
AT1G64780	262883_at	8.71388	9.47621	9.80003	3.86604	3.7082	3.51096	4.15741	4.35859	4.71714	3.90265	7.2046	4.02909	9.94173	8.56918	3.92255	3.75147	3.9392	3.70682	4.33533	3.90358	8.38102	6.23428	10.0702	10.3416	10.0183	9.9933	8.45191	8.86393	8.68814	8.98189	8.83506	8.53061	8.96341	8.84749	8.70706	8.90184	3.68926	3.84621	3.44529	3.70886	3.9506	4.05043	3.99736	5.00096	4.85145	4.635	4.10431	4.46519
ATCG00470	245013_at	10.5494	11.0084	11.0345	12.9515	12.5211	12.4274	11.5008	11.9146	11.136	10.8851	10.7408	10.5606	11.3371	10.2988	11.1658	11.7355	10.9371	10.8716	11.0977	10.7742	10.6444	10.1829	10.9142	10.3682	10.7855	10.0172	10.9378	10.308	10.9979	9.61359	11.1091	10.0189	9.90585	9.25482	9.19449	9.21261	11.8802	11.5896	11.9834	11.8189	10.5	10.2644	10.7532	12.4847	11.8842	12.1039	12.412	12.7128
AT1G72140	259846_at	8.14071	7.86826	8.09473	7.38894	7.2567	7.64136	4.56825	5.22998	5.87268	5.07888	7.91552	6.74256	7.78274	8.81519	4.84687	4.86157	6.01629	5.96066	7.92881	8.46595	9.07343	9.22859	8.47764	8.42809	8.10569	8.73376	8.78239	8.98854	8.61279	8.59569	8.62483	8.85275	7.5217	7.62136	6.88041	7.00339	8.31281	7.83506	8.15021	9.01715	5.84227	5.83179	5.40348	5.93612	7.04184	7.0188	5.74021	5.64016
AT1G48640	256141_at	5.90329	6.52116	6.52997	5.25801	4.61999	5.00246	4.49425	4.31586	5.81046	4.58842	7.64876	8.50061	6.28385	7.2684	4.80969	4.21568	5.52804	5.25928	7.81408	8.19892	6.56108	6.49705	5.65014	5.1277	5.01083	4.5152	4.52452	4.80802	4.37272	4.71519	4.29981	4.29995	3.91414	4.28057	3.99775	3.73377	5.89408	5.18086	5.53956	5.77867	5.33782	5.58703	5.08146	4.79287	5.97713	5.87822	4.5483	4.92962
AT5G62670	247439_at	9.50988	9.25636	9.62848	7.60574	8.28235	8.0026	10.2058	9.37491	10.2871	9.85234	8.42665	9.35306	8.57341	7.65642	9.15573	9.3291	9.78721	9.35293	9.10987	8.11326	7.27686	6.7201	8.28303	8.74758	8.29104	8.35066	8.38407	8.02124	8.16503	7.84382	7.73391	7.55964	6.68416	6.39016	7.01665	6.94744	7.63062	7.67066	7.77674	6.89722	8.14729	8.06292	8.52024	8.71883	7.97101	8.04727	7.81321	7.37693
AT1G10090	264515_at	8.65594	8.66869	8.80916	6.59062	6.34023	7.46251	5.00516	5.17991	6.46855	5.71702	8.68326	8.64374	8.9455	9.04891	4.9994	4.69352	6.00775	6.31151	8.71746	8.65624	8.70546	8.54854	8.10179	7.72359	7.30128	7.48554	7.60831	7.74726	7.74829	7.45492	7.48635	7.28935	7.07735	6.55201	6.30457	6.43338	6.72926	5.77419	6.16182	6.79264	6.2447	5.67267	6.30092	7.70348	7.97113	7.79827	7.91361	8.2395
AT1G79410	262935_at	8.28204	8.22705	8.59919	6.03882	5.98707	6.7733	5.96031	5.50953	9.08415	8.07794	9.29541	9.06488	9.50115	9.43984	7.09756	4.76202	9.16669	8.19014	9.14528	8.60978	9.10805	8.69835	7.94365	7.81049	7.62308	7.84265	7.23029	7.82554	7.35613	7.32047	7.33984	7.41763	7.01276	6.25427	6.14788	6.50448	7.12679	6.6095	6.69292	8.343	5.94939	4.96036	4.85086	9.10691	9.06812	9.20979	7.45801	6.96313
AT2G37180	265444_s_at	12.6774	12.693	12.7553	11.0834	11.2361	12.1206	8.8403	8.76345	11.1079	10.4056	12.3412	12.2138	12.6244	12.8572	8.46904	8.27645	10.6625	10.8558	12.4543	12.6502	12.6992	12.8386	12.6623	12.6253	12.6324	12.6146	12.5278	12.6463	12.603	12.6261	12.6994	12.7623	11.5117	11.6462	11.131	10.9582	10.6756	9.92416	10.1734	10.801	11.0882	10.8448	8.97295	12.6503	12.4996	12.5932	12.8672	12.5612
AT1G11670	262813_at	10.42	10.5296	10.6314	10.4155	9.97736	10.5588	9.32735	9.93433	10.2335	9.91049	10.9141	10.7468	10.9932	10.7983	9.45205	9.81475	9.96976	10.0529	10.8423	11.2446	10.4726	10.9634	10.483	10.4117	10.0068	10.0211	10.4497	10.1166	10.3522	9.95844	9.72783	9.8737	9.25071	9.0726	9.04834	8.5673	10.7586	10.339	10.4468	10.4467	11.867	12.1477	12.2664	11.5499	11.2	11.5376	10.1054	10.0978
AT5G53190	248245_at	6.89939	7.12389	7.26834	6.06857	6.0123	6.46977	4.28997	4.43254	4.65003	4.78413	4.69843	4.50553	5.87006	5.59727	4.52065	4.51625	4.49362	4.82823	4.74073	5.02414	6.07064	7.32842	6.64205	5.38122	7.2215	5.54149	6.12774	5.7323	5.72594	6.29812	5.98194	6.05895	4.17072	4.55093	4.34676	4.39629	4.50164	4.19098	4.25642	4.79846	4.68618	5.20578	5.19573	5.10721	5.1153	4.53423	6.0307	6.15655
AT3G45680	252594_at	8.82584	8.27857	8.87313	7.03372	6.99537	7.1891	5.14141	5.0584	5.49105	4.8602	6.73952	6.22836	6.50257	6.90821	5.07846	5.00518	5.35846	4.95063	6.32853	6.09592	6.89901	7.42516	7.65649	7.62943	7.10896	7.73831	7.61249	7.11625	7.7357	7.37025	7.16013	7.37277	6.3942	6.52684	5.90206	6.08301	5.20738	5.496	4.97016	5.41388	5.57465	5.61277	4.94646	6.34215	6.05036	5.67962	7.28919	7.81948
AT2G39510	266965_at	8.84143	7.90253	7.70998	7.64203	6.82234	7.01903	4.62504	4.37833	4.63809	4.40846	8.15625	5.55228	9.52327	9.73863	4.63445	4.67573	4.08886	4.64283	6.6703	6.32012	9.58835	9.83372	6.45278	5.9752	5.46363	6.17826	5.80226	6.26474	6.18553	6.0101	4.94319	5.47214	4.28379	4.82052	4.63824	4.3939	4.19021	5.09227	4.67174	5.38252	7.36792	7.2862	6.02483	5.16016	6.14393	5.01675	7.9318	7.74478
AT2G36830	263867_at	13.0455	12.8826	12.7912	12.4721	12.2327	12.7333	9.66093	9.53771	11.8161	10.5497	13.1415	12.8341	13.3126	13.3821	9.43778	8.35341	11.3105	10.7781	13.0344	13.336	13.3496	13.4965	12.4826	12.6939	12.5091	12.496	12.4474	12.7657	12.3163	12.5058	12.4903	12.4485	11.2681	11.1472	10.8312	10.8672	11.1263	10.6444	10.8949	12.0701	11.2016	11.2522	9.84001	13.2099	13.0761	13.352	12.7586	12.7922
AT3G26520	257313_at	12.6791	12.7925	12.8715	11.7096	11.9312	12.5149	9.21315	9.96762	11.9828	10.8682	13.1093	12.9761	12.8313	13.3138	9.52271	9.22672	11.509	12.0535	13.1037	13.3969	13.2238	13.2795	13.2558	13.0123	13.1011	12.9988	12.9432	12.8655	12.9525	12.9512	13.0952	12.9758	11.9885	12.116	11.2255	11.543	12.6773	12.2836	12.1359	12.6885	11.7077	10.7527	9.14021	12.896	13.3395	13.2408	13.1024	12.8781
AT2G47800	266464_at	9.74063	9.75768	9.71407	7.92211	9.06749	8.87233	8.24296	7.90286	8.91597	8.50871	9.43977	7.49308	10.1026	10.2278	8.42353	8.19029	9.11082	9.3617	8.48176	8.63285	10.4375	10.9359	9.20265	9.00177	9.4191	9.47925	9.41371	9.73474	9.35229	9.32235	9.2664	9.23222	7.46554	7.6644	7.31274	7.24238	9.92577	9.79636	10.0692	9.78242	8.62931	8.91736	8.85085	8.43384	9.21331	8.97551	6.63103	7.21642
AT1G12950	261199_at	8.6818	8.40687	8.99552	6.24532	5.36893	5.72072	5.32439	4.91844	6.63407	5.50177	9.30646	9.50474	8.122	9.04984	5.00202	4.93636	5.64219	4.9466	9.53832	9.68007	7.99728	7.10081	7.51806	7.01285	6.69715	6.70719	6.61944	6.41195	6.2804	6.25253	6.23312	6.52593	5.75769	6.08427	5.0398	5.69848	7.66394	6.72958	6.68924	6.52853	5.20112	5.30402	5.02076	5.60633	7.61977	6.57534	5.6315	4.66846
AT3G16180	258332_at	9.82098	9.62437	9.29637	9.83925	10.1699	10.2356	8.86834	8.55225	10.6104	10.3566	9.43648	10.634	8.72389	9.28222	8.7779	8.12629	10.5268	10.3293	9.61527	10.0237	8.41145	9.32474	9.19416	9.20305	9.42537	9.01297	8.89051	9.22992	9.21267	9.15515	8.88528	8.64484	7.17701	7.37453	7.20354	7.40058	9.75238	9.18265	9.09097	9.93582	8.76228	9.14026	8.47226	9.95941	9.97516	10.3993	9.85663	9.3059
AT4G08620	255105_at	6.15717	6.69176	6.62256	4.75149	4.53841	4.58428	4.56628	4.40208	4.95073	4.72613	5.85523	6.93268	6.24264	8.93403	4.78143	4.52771	4.67815	4.92581	5.01585	5.94722	5.17756	5.23983	6.40348	6.12369	5.66714	5.49131	4.87447	4.87676	5.41228	5.13019	5.02417	4.63089	3.66547	4.32059	4.23268	4.44311	4.47209	4.62353	4.95567	4.8461	4.42131	4.7839	4.70149	4.75572	5.21113	4.65299	4.77823	4.60544
AT3G20460	257668_at	7.54007	8.21866	8.3216	6.72961	5.39059	5.50686	5.18176	4.49547	5.25858	4.77135	7.23681	6.20646	8.01787	9.29337	5.15148	4.74901	5.02156	4.93942	7.42373	7.72147	9.02068	9.03024	6.92167	6.51641	6.43755	6.67553	6.35619	5.8698	5.47242	6.51652	5.79051	6.30331	4.84206	4.75807	5.03953	4.45047	5.35903	5.37965	5.49414	5.79729	4.61737	5.20544	4.71784	4.76142	5.20242	5.19329	5.3016	5.17593
AT4G23400	254239_at	12.5636	12.7259	12.8719	10.755	10.2112	11.0189	8.25722	8.07742	10.7595	8.95997	12.44	12.4818	12.6265	12.6244	7.14508	7.86782	9.78657	9.72414	12.4296	12.7198	12.4753	12.5377	11.5737	11.595	11.7093	11.4954	12.0539	11.6166	11.8687	11.7223	11.7751	11.3218	9.70566	9.61702	9.73425	9.45514	10.9302	9.9773	10.2587	11.6631	9.56455	9.52049	9.14662	12.6266	12.6858	12.742	10.9673	10.2716
AT3G20510	257088_at	9.68862	9.73044	9.8035	10.1004	9.40934	10.0371	8.51368	8.28866	10.1675	9.74286	10.9965	11.3189	10.7681	10.9237	7.40822	7.48334	8.92089	9.22935	10.2794	10.3303	9.9138	10.0897	9.69599	9.95395	9.61356	9.95646	9.606	9.56251	9.16393	9.538	8.64061	8.53158	7.14483	7.72828	7.23872	7.63882	9.80549	9.26894	9.72554	10.3822	8.80307	8.87277	8.28667	9.13032	10.3115	10.4332	10.2429	10.0531
AT1G68650	262277_at	7.92965	7.70053	7.93192	7.47696	7.73078	7.59869	8.86837	8.79025	9.55867	9.5674	8.09254	8.78943	8.52563	8.68954	6.65901	7.56448	7.65843	8.07517	6.47355	6.96658	6.47425	7.22971	6.98496	7.03012	7.04567	7.36085	7.6556	6.86777	7.0572	6.81851	5.96777	6.0459	4.56767	4.81006	4.68539	4.48453	8.32617	8.13448	8.26135	8.50514	7.34845	6.7966	6.7515	7.93426	7.90378	8.23707	7.76637	7.53232
AT1G08090	260623_at	4.13816	4.60848	4.55532	4.86223	4.84435	4.31423	4.63197	4.27588	4.74168	4.17553	7.37763	5.1842	9.24922	8.41018	4.14962	4.24935	4.3002	4.20937	4.5544	4.65874	5.62807	7.03931	7.79671	6.76743	5.65932	6.72856	5.33768	5.83053	4.96023	5.39628	4.39324	4.86637	4.18774	4.09079	4.96107	4.6149	4.30177	4.18883	4.03509	4.63459	4.13772	4.51999	4.37774	4.45467	4.53704	4.68829	5.22437	4.96149
AT1G16390	262730_at	7.98757	7.74911	7.88297	7.92078	8.26109	8.5675	5.90105	6.91507	9.67576	9.2077	8.51207	10.152	5.32576	5.32456	7.45961	5.71841	10.0105	9.12735	9.02979	9.78104	5.02909	4.48707	6.45763	6.80269	6.2343	6.19101	6.26787	6.18484	6.22911	6.08669	6.00732	6.27223	3.89204	4.12126	3.99791	4.17058	4.26304	4.01012	3.8486	5.31674	6.46973	6.35482	4.29749	6.37911	8.58521	8.48443	10.2752	9.99041
AT5G47560	248756_at	8.32297	8.20806	8.57885	5.63749	5.56507	5.38133	5.05071	5.60479	5.78773	4.8084	6.07724	6.23946	6.81402	6.48638	5.12783	5.33785	5.18505	5.2327	5.89513	6.17151	6.33146	6.73016	7.62124	7.93697	7.66863	7.72246	6.96675	7.71121	6.79408	7.21411	6.87838	6.31857	5.14559	5.29274	5.20536	5.24288	5.346	4.97455	4.91325	5.40867	4.66489	4.38936	4.80194	6.35402	7.00293	6.85545	6.19562	5.17812
AT4G04640	255290_at	7.8471	8.57129	8.71823	7.46323	6.31862	6.91042	8.42317	9.27507	8.20388	7.99411	9.5436	9.46875	10.202	9.97502	6.65679	8.98378	6.8608	7.43789	8.55844	8.48236	9.16747	9.09392	8.80204	8.45099	8.90671	8.85106	8.98656	9.25938	8.99782	9.22501	8.83584	8.23442	6.48808	6.48647	6.13546	6.0072	5.33449	5.48596	5.29439	6.0322	5.60088	5.93896	5.75688	9.53002	9.45468	9.27353	6.87396	6.99247
AT4G08300	255127_at	6.51915	6.55619	6.67397	4.3546	4.02954	4.02923	3.0411	3.09364	3.27615	3.13625	5.63042	3.39911	7.94205	7.44338	3.19835	3.02434	3.04883	3.03297	4.14507	4.7228	7.54063	7.79662	7.28752	6.98289	7.11619	7.06512	6.42866	6.22758	5.20119	5.83239	5.52114	5.22347	4.838	4.22469	3.91882	3.76086	3.11065	3.43578	2.6405	3.22311	3.60345	3.56174	3.0952	3.21602	3.68286	3.26506	4.39674	3.93073
AT4G04770	255305_at	9.75962	9.93578	10.2985	8.5777	7.52127	8.46682	8.90709	8.95613	8.936	9.15204	9.4619	9.19785	10.2212	9.87247	6.50929	7.67972	6.56497	7.13976	7.60306	7.95582	8.00232	8.65542	7.87383	8.15876	8.0628	8.11844	7.50804	7.08627	7.67086	8.00783	7.13251	6.55346	4.58694	4.67328	4.62002	4.64699	8.30924	8.01426	8.39873	8.38742	8.60493	9.01758	8.80263	8.40962	8.88234	9.02435	8.61687	8.62332
AT3G45710	252537_at	10.53	10.8094	11.3499	6.18099	6.30419	6.63593	4.54564	4.07903	5.93408	4.18049	9.76928	8.33086	10.4553	10.4923	3.93479	4.36051	4.85967	4.05992	8.55481	9.07215	10.5405	11.0595	10.5079	10.3092	10.2763	10.595	10.5428	10.7414	10.4642	10.4346	10.2757	10.2489	7.79439	7.74114	7.24063	6.76671	7.06105	5.92744	6.0259	6.9049	5.72765	5.66206	5.17244	8.90997	9.33577	9.41044	5.74835	5.73303
AT5G23660	249800_at	9.45278	9.85534	10.4893	8.85089	7.99779	8.17837	4.91514	5.24946	4.55072	5.29983	7.06705	4.80881	8.97101	7.86236	5.70667	4.97505	5.27772	4.7647	7.67665	7.56557	9.44599	9.31339	9.83365	8.59177	10.1327	9.34807	9.13407	8.70517	8.22509	9.2333	8.71993	7.29981	6.50484	6.4906	5.58508	5.47976	5.02642	5.76314	4.73664	5.65978	6.18187	7.07761	6.0547	5.58523	6.65174	4.95025	8.4834	8.3031
AT4G17340	245399_at	13.422	13.4483	13.3853	11.952	11.5705	12.2727	7.74601	7.41941	9.42809	6.5349	12.705	11.9097	13.1486	13.3616	6.15857	7.12949	7.62003	7.40801	12.0784	13.1423	13.1914	13.5098	12.6919	12.5134	12.7641	12.7519	12.5734	12.4903	12.121	12.4947	12.4564	12.4358	9.48111	10.0168	8.8798	8.94111	11.4582	11.0032	10.9674	11.5599	10.9166	11.1019	9.54503	13.1416	13.2104	13.2859	12.3337	12.1321
AT3G16240	258054_at	11.8062	11.3315	11.3899	11.1623	11.1875	12.1718	8.60663	9.75149	11.304	10.8387	12.1175	12.4745	10.4014	11.4777	8.85422	9.63266	11.0271	11.5347	12.0887	12.5928	9.655	10.6683	11.0882	10.7572	10.8079	10.7377	10.885	10.876	10.8759	10.8085	10.9153	10.9435	7.7585	8.05934	7.09512	7.27603	11.621	11.0249	11.3015	11.861	10.7925	10.2473	7.81254	12.3955	12.7834	12.7852	12.4875	12.4879
AT1G16370	262756_at	9.15064	9.37994	9.94524	10.1402	9.38809	10.5215	5.66984	6.07893	8.48251	7.33246	9.79744	10.2629	8.55265	9.33205	5.58729	4.83696	7.92558	7.26459	9.66746	9.51511	8.64972	9.07047	9.07555	8.6898	8.32282	8.72358	8.38777	8.48083	8.12745	8.02751	7.80754	8.30541	5.65077	5.37987	5.15689	4.89725	8.0943	7.65675	7.40228	8.97036	8.70519	8.03335	7.60995	10.0927	10.388	10.4745	11.3074	11.0905
AT5G60660	247586_at	12.4748	12.3784	12.7237	10.5223	10.0462	11.3101	8.20421	8.2186	11.1174	9.36118	12.6236	12.6037	11.9583	12.3342	8.13228	7.07438	10.497	10.3315	12.5938	12.874	12.0548	12.2388	11.4138	11.4874	11.3681	11.4263	11.2823	11.3815	10.7899	10.7175	10.8338	10.785	8.16126	8.41433	7.32172	7.65622	11.7469	10.694	10.8766	11.725	11.1463	11.166	11.1784	12.5854	12.9269	12.856	10.8905	10.6878
AT4G25220	254107_at	8.9456	9.08098	9.98264	5.98786	4.54352	5.11762	4.65463	4.16341	5.11929	5.07389	8.15351	5.92508	7.66353	10.2284	4.70311	4.5649	4.65174	4.83343	6.02677	6.24342	7.56541	7.38189	8.94029	8.41895	7.31752	7.47352	7.21974	6.61232	5.88594	6.10544	5.756	6.16234	4.89668	4.82718	4.59675	4.83361	6.42688	5.64969	6.05303	6.0986	4.56691	4.33472	4.83339	4.73204	4.89256	4.90059	4.61849	5.49773
AT3G45700	252536_at	9.82261	9.47282	9.78722	9.02809	10.0634	10.4826	5.59405	5.1391	7.37269	5.04273	10.5085	9.74012	10.0411	10.424	5.41016	5.05036	6.29225	5.47432	10.8648	10.4267	9.94877	9.93698	9.42133	9.23353	8.98587	8.99526	9.22205	9.43239	9.10697	9.14549	8.83128	8.79061	5.63855	5.9235	5.2528	5.4274	5.89124	5.61852	5.15937	6.64884	8.87067	8.67592	6.56166	8.83933	8.77044	8.32235	10.1359	9.87222
AT5G47450	248790_at	12.0096	11.9364	11.6601	10.7264	10.5908	11.4116	5.95669	5.77641	7.46752	5.49022	11.1548	10.072	11.8239	12.5504	5.52203	5.45362	6.00302	6.04152	10.5581	12.2045	11.9252	12.729	11.0395	10.5865	11.202	11.3696	10.914	10.7464	10.8856	10.8925	10.9473	10.5811	6.88106	6.77602	6.14986	5.84365	9.97643	8.9475	9.13131	10.6862	9.89594	10.073	8.10688	12.5405	12.8251	12.8519	11.8467	11.2098
AT2G32270	266336_at	9.56211	10.3018	10.2469	8.99594	8.0498	8.39899	5.97805	5.92674	8.68035	7.37212	11.0691	10.7598	11.5064	11.9026	6.78255	4.96441	7.67122	7.04681	10.1433	10.3803	10.0138	10.8616	9.52542	9.93072	9.59136	9.87127	9.11255	8.8231	8.70874	8.05533	7.89749	7.68673	5.06269	5.0589	4.47604	4.80648	11.1544	10.1442	10.4168	9.91296	7.3126	6.53878	5.29513	9.88508	10.9258	10.3054	7.06576	6.11623
AT3G25190	257823_at	9.24156	9.22873	10.0394	7.89119	6.48504	6.2132	5.652	4.94004	6.46833	4.91588	10.3517	5.27672	11.128	11.1407	4.99306	4.41988	4.99577	5.01349	4.88385	5.04706	9.40464	8.88299	9.24762	10.2461	9.7433	9.82425	8.99232	9.05833	8.34446	9.03041	7.37069	6.14276	4.34405	4.65421	4.37881	4.40353	4.27599	4.62147	4.26851	5.67969	7.22776	6.66828	6.45524	5.36317	5.65153	4.98755	7.47656	8.21366
AT3G48740	252327_at	10.6341	10.9194	11.5145	8.43739	7.67149	8.50975	5.14608	5.09575	5.07973	4.95365	6.73268	5.5685	8.84077	8.10709	5.36639	5.20144	4.66961	5.43835	7.3624	7.45044	9.3614	9.36317	11.3761	10.1576	11.2335	10.7931	9.99075	9.67593	9.20717	9.89353	9.35786	8.39975	5.27035	5.67383	4.66225	5.33226	4.8493	5.28537	4.51465	5.36334	6.54274	7.04784	6.24022	6.59162	6.57112	5.56648	8.69486	8.34093
[truncated: 34 more columns]
